# Supplementary material for: Enforcing ATP hydrolysis enhanced anaerobic glycolysis and promoted solvent production in Clostridium acetobutylicum
Source: Microb Cell Fact. 2021 Jul 29;20:149. doi: 10.1186/s12934-021-01639-7 (PMC8320212; doi:10.1186/s12934-021-01639-7)
Supplement: Supplementary file 2 — Additional file 2: Table S1. Specific metabolite consumption or production rate obtained by data fitting. Table S2. Specific growth rates obtained by data fitting. Table S3. Calculation of mass balance. Table S4. Average metabolic fluxes of 1731(pITF1) and 1731(pIMP1) in 0–30 h fermentation. Table S5. Mean and SD values of the computed NADH turnover rates for 1731(pIMP1) and 1731(pITF1) at 0, 6, 12, 18, 24 and 30 h. [file 12934_2021_1639_MOESM2_ESM.xlsx]

## Sheet: specific_met_cons_prod_rates
Table S1. Specific metabolite consumption or production rate obtained by data fitting.
	Glucose (mmol/gDW/h)		Acetate (mmol/gDW/h)		Ethanol (mmol/gDW/h)		Acetone (mmol/gDW/h)		Butyrate (mmol/gDW/h)		Butanol (mmol/gDW/h)
Time (h)	1731(pIMP1)	1731(pITF1)	1731(pIMP1)	1731(pITF1)	1731(pIMP1)	1731(pITF1)	1731(pIMP1)	1731(pITF1)	1731(pIMP1)	1731(pITF1)	1731(pIMP1)	1731(pITF1)
0	-12.5745	-24.3152	1.21735	2.8527	0	0	0	0	4.06453	7.96667	0.0219583	0.211859
6	-5.79323	-10.6402	1.86592	1.24437	0.0662764	0	0	1.35391	3.98566	3.56948	0.0589329	0.952213
12	-4.25031	-7.97308	0.54322	-0.121332	0.0739207	0.852303	1.03331	2.34127	1.06943	-0.3736	1.14019	5.02879
18	-4.38344	-4.73925	-0.108089	-0.142031	0.229942	0.705306	1.2403	1.40837	-0.222147	-0.574011	2.38159	3.52503
24	-4.07425	-1.33434	-0.393	0.118143	0.343078	0.243553	0.869022	0.0590685	-0.794592	0.0803534	2.87724	0.665575
27	-3.15126	-0.594408	-0.251162	0.104635	0.286464	0.116227	0.50231	0	-0.616032	0.102662	2.17785	0.13259
30	-1.80217	-0.309868	0.0370183	0.017111	0.170796	0.0376797	0.0346712	0	-0.200307	-0.0314332	0.977145	0.0365704
36	-0.140995	-0.0507786	0.252237	-0.052945	0.0362657	0	0	0	0.187068	-0.123241	0	0
48	-0.148249	0.0151032	0.0364869	0.0212196	0.0536487	0.00934225	4.97076e-08	0	0.0123162	2.52186e-10	0.140725	0

## Sheet: specific_growth_rate
Table S2. Specific growth rates obtained by data fitting.
Time (h)	1731(pIMP1) (h-1)	1731(pITF1) (h-1)
0	0.339409	0.526759
6	0.231737	0.241391
9	0.135999	0.144022
12	0.0812998	0.0876906
15	0.0537173	0.0526811
18	0.0375566	0.0248745
21	0.0267271	0.000116663
24	0.0167304	-0.0155746
27	0.00654207	-0.0225233
30	-0.00426669	-0.0202275
33	-0.0131364	-0.0178382
36	-0.019653	-0.0184764
40	-0.0240229	-0.0238326
48	-3.91495e-09	-1.15526e-10

## Sheet: calc_mass_balance
Table S3. Calculation of mass balance.
	Concentration (mM)			C molar concentration (mM)		C partition (%)
Metabolite	1731(pITF1)	1731(pIMP1)	No. of C atoms per molecule	1731(pITF1)	1731(pIMP1)	1731(pITF1)	1731(pIMP1)
Glucose	381.38	396.75	6	2288.28	2380.5				Net carbon difference (mM)
Acetone	83.58	68.23	3	250.74	204.69	10.9576	8.59861		1731(pITF1)	1731(pIMP1)							10.9576	34.0832	4.49421	2.45949	0.897617
Butanol	194.98	188.79	4	779.92	755.16	34.0832	31.7227		907.534	1083.56							8.59861	31.7227	3.23293	3.41777	1.42743
Ethanol	51.42	38.48	2	102.84	76.96	4.49421	3.23293		Relative carbon difference (%)
Butyrate	14.07	20.34	4	56.28	81.36	2.45949	3.41777		1731(pITF1)	1731(pIMP1)
Acetate	10.27	16.99	2	20.54	33.98	0.897617	1.42743		0.603399	0.54482
Max OD600				C molar concentration (mM)
1731(pITF1)	1731(pIMP1)			1731(pITF1)	1731(pIMP1)
17.21	14.02			170.426	144.795	7.44777	6.08254
slope	0.2182
intercept	0.873
C atoms molar ammount per gram dry weight (mM/gDW)	36.8232

## Sheet: computed fluxes
Table 4. Mean and SD values of the computed fluxes for 1731(pIMP1) and 1731(pITF1) at 0, 6, 12, 18, 24 and 30 h.													Table S4. Average metabolic fluxes of 1731(pITF1) and 1731(pIMP1) in 0-30 h fermentation.
	Mean												SD
	0 h		6 h		12 h		18 h		24 h		30 h		0 h		6 h		12 h		18 h		24 h		30 h
Reaction ID	1731(pIMP1) (mmol/gDW/h)	1731(pITF1) (mmol/gDW/h)	1731(pIMP1) (mmol/gDW/h)	1731(pITF1) (mmol/gDW/h)	1731(pIMP1) (mmol/gDW/h)	1731(pITF1) (mmol/gDW/h)	1731(pIMP1) (mmol/gDW/h)	1731(pITF1) (mmol/gDW/h)	1731(pIMP1) (mmol/gDW/h)	1731(pITF1) (mmol/gDW/h)	1731(pIMP1) (mmol/gDW/h)	1731(pITF1) (mmol/gDW/h)	1731(pIMP1) (mmol/gDW/h)	1731(pITF1) (mmol/gDW/h)	1731(pIMP1) (mmol/gDW/h)	1731(pITF1) (mmol/gDW/h)	1731(pIMP1) (mmol/gDW/h)	1731(pITF1) (mmol/gDW/h)	1731(pIMP1) (mmol/gDW/h)	1731(pITF1) (mmol/gDW/h)	1731(pIMP1) (mmol/gDW/h)	1731(pITF1) (mmol/gDW/h)	1731(pIMP1) (mmol/gDW/h)	1731(pITF1) (mmol/gDW/h)
10FTHFGL	0	0	0	0	0	0	0	0	0	0	0	0	0	0	0	0	0	0	0	0	0	0	0	0
12DGRGT_CA	0	0	0	0	0	0	0	0	0	0	0	0	0	0	0	0	0	0	0	0	0	0	0	0
12PPDex	0.225483	0.444719	0.0318266	0.160264	0.042187	0.134539	0.0902199	0.0757914	0.0524625	0.020941	0.0427522	0.00667418	0.155633	0.268093	0.0182376	0.107847	0.0309321	0.081001	0.0713196	0.0569482	0.0400445	0.0138251	0.0279769	0.00489787
15DAPabc	0	0	0	0	0	0	0	0	0	0	0	0	0	0	0	0	0	0	0	0	0	0	0	0
1AG3PCH	0	0	0	0	0	0	0	0	0	0	0	0	0	0	0	0	0	0	0	0	0	0	0	0
23PDE2	0	0	0	0	0	0	0	0	0	0	0	0	0	0	0	0	0	0	0	0	0	0	0	0
23PDE4	0	0	0	0	0	0	0	0	0	0	0	0	0	0	0	0	0	0	0	0	0	0	0	0
23PDE7	0	0	0	0	0	0	0	0	0	0	0	0	0	0	0	0	0	0	0	0	0	0	0	0
2AG3PCH	0	0	0	0	0	0	0	0	0	0	0	0	0	0	0	0	0	0	0	0	0	0	0	0
2HBO	0	0	0	0	0	0	0	0	0	0	0	0	0	0	0	0	0	0	0	0	0	0	0	0
3BUTCOAI	0.0953861	0.165833	0.0492546	0.0853796	0.0296085	0.0545534	0.0255577	0.0256511	0.0287041	0.008697	0.0190767	0.00266498	0.0814259	0.138463	0.0494301	0.0853533	0.0266302	0.0576188	0.0223601	0.022334	0.0282819	0.00860344	0.0185199	0.00251601
3BUTISOM	0.0953861	0.165833	0.0492546	0.0853796	0.0296085	0.0545534	0.0255577	0.0256511	0.0287041	0.008697	0.0190767	0.00266498	0.0814259	0.138463	0.0494301	0.0853533	0.0266302	0.0576188	0.0223601	0.022334	0.0282819	0.00860344	0.0185199	0.00251601
3HAD100	0.0713673	0.110761	0.0487271	0.0507571	0.0170948	0.0184386	0.00789698	0.00523034	0.00351789	0	0.00137559	0	9.71931e-16	6.94237e-16	5.62332e-16	4.79023e-16	1.83973e-16	1.04135e-17	1.38847e-16	9.11186e-17	8.67796e-19	0	9.11186e-18	0
3HAD120	0.0713673	0.110761	0.0487271	0.0507571	0.0170948	0.0184386	0.00789698	0.00523034	0.00351789	0	0.00137559	0	9.58047e-16	6.80352e-16	5.62332e-16	4.79023e-16	1.83973e-16	1.04135e-17	1.38847e-16	9.11186e-17	1.73559e-18	0	9.11186e-18	0
3HAD140	0.0713673	0.110761	0.0487271	0.0507571	0.0170948	0.0184386	0.00789698	0.00523034	0.00351789	0	0.00137559	0	9.99701e-16	6.66467e-16	5.69274e-16	4.85966e-16	1.83973e-16	1.38847e-17	1.40583e-16	9.19863e-17	2.60339e-18	0	9.11186e-18	0
3HAD160	0.0661574	0.102675	0.0451701	0.0470518	0.0158469	0.0170926	0.0073205	0.00484853	0.00326109	0	0.00127518	0	3.05464e-16	1.84667e-15	4.02657e-16	9.23335e-16	4.33898e-16	2.88108e-16	6.50847e-17	9.89287e-17	5.98779e-17	0	1.23661e-17	0
3HAD180	0.0227662	0.0353328	0.015544	0.0161915	0.00545325	0.00588192	0.00251914	0.00166848	0.00112221	0	0.000438815	0	1.73559e-16	7.56718e-16	2.41247e-16	1.07607e-16	8.15728e-17	6.42169e-17	3.86169e-17	1.58373e-17	1.95254e-18	0	6.67118e-18	0
3HAD60	0.0713673	0.110761	0.0487271	0.0507571	0.0170948	0.0184386	0.00789698	0.00523034	0.00351789	0	0.00137559	0	9.85816e-16	7.22006e-16	5.69274e-16	4.65139e-16	1.83973e-16	1.04135e-17	1.38847e-16	9.11186e-17	8.67796e-19	0	9.11186e-18	0
3HAD80	0.0713673	0.110761	0.0487271	0.0507571	0.0170948	0.0184386	0.00789698	0.00523034	0.00351789	0	0.00137559	0	9.85816e-16	7.08121e-16	5.62332e-16	4.65139e-16	1.83973e-16	1.04135e-17	1.38847e-16	9.11186e-17	8.67796e-19	0	9.11186e-18	0
3HBACPH	0.0713673	0.110761	0.0487271	0.0507571	0.0170948	0.0184386	0.00789698	0.00523034	0.00351789	0	0.00137559	0	9.99701e-16	7.49776e-16	5.62332e-16	4.58196e-16	1.83973e-16	1.04135e-17	1.38847e-16	9.11186e-17	8.67796e-19	0	9.3288e-18	0
3HBACPOR	-0.0713673	-0.110761	-0.0487271	-0.0507571	-0.0170948	-0.0184386	-0.00789698	-0.00523034	-0.00351789	0	-0.00137559	0	1.01359e-15	7.35891e-16	5.55389e-16	4.65139e-16	1.87444e-16	1.38847e-17	1.37112e-16	9.19863e-17	1.30169e-18	0	9.3288e-18	0
3ISPD1	0	0	0	0	0	0	0	0	0	0	0	0	0	0	0	0	0	0	0	0	0	0	0	0
3ISPD2	0	0	0	0	0	0	0	0	0	0	0	0	0	0	0	0	0	0	0	0	0	0	0	0
3OACPRD	0	0	0	0	0	0	0	0	0	0	0	0	0	0	0	0	0	0	0	0	0	0	0	0
3OAR100	0.0713673	0.110761	0.0487271	0.0507571	0.0170948	0.0184386	0.00789698	0.00523034	0.00351789	0	0.00137559	0	9.71931e-16	6.80352e-16	5.62332e-16	4.79023e-16	1.87444e-16	1.38847e-17	1.40583e-16	9.19863e-17	1.30169e-18	0	9.11186e-18	0
3OAR120	0.0713673	0.110761	0.0487271	0.0507571	0.0170948	0.0184386	0.00789698	0.00523034	0.00351789	0	0.00137559	0	9.58047e-16	6.52582e-16	5.69274e-16	4.85966e-16	1.87444e-16	1.38847e-17	1.38847e-16	9.19863e-17	1.30169e-18	0	9.11186e-18	0
3OAR140	0.0713673	0.110761	0.0487271	0.0507571	0.0170948	0.0184386	0.00789698	0.00523034	0.00351789	0	0.00137559	0	9.99701e-16	6.66467e-16	5.76216e-16	4.85966e-16	1.83973e-16	1.38847e-17	1.40583e-16	9.11186e-17	2.16949e-18	0	9.11186e-18	0
3OAR160	0.0661574	0.102675	0.0451701	0.0470518	0.0158469	0.0170926	0.0073205	0.00484853	0.00326109	0	0.00127518	0	3.05464e-16	1.8189e-15	4.16542e-16	9.23335e-16	4.37369e-16	2.88108e-16	6.33491e-17	9.89287e-17	5.98779e-17	0	1.2583e-17	0
3OAR180	0.0227662	0.0353328	0.015544	0.0161915	0.00545325	0.00588192	0.00251914	0.00166848	0.00112221	0	0.000438815	0	1.70088e-16	7.77545e-16	2.39512e-16	1.04135e-16	8.0705e-17	6.42169e-17	3.90508e-17	1.56203e-17	1.73559e-18	0	6.67118e-18	0
3OAR60	0.0713673	0.110761	0.0487271	0.0507571	0.0170948	0.0184386	0.00789698	0.00523034	0.00351789	0	0.00137559	0	9.99701e-16	7.08121e-16	5.62332e-16	4.72081e-16	1.87444e-16	1.38847e-17	1.38847e-16	9.19863e-17	1.30169e-18	0	9.11186e-18	0
3OAR80	0.0713673	0.110761	0.0487271	0.0507571	0.0170948	0.0184386	0.00789698	0.00523034	0.00351789	0	0.00137559	0	9.85816e-16	6.94237e-16	5.69274e-16	4.79023e-16	1.87444e-16	1.38847e-17	1.38847e-16	9.19863e-17	1.30169e-18	0	9.11186e-18	0
3OAS100	0.0713673	0.110761	0.0487271	0.0507571	0.0170948	0.0184386	0.00789698	0.00523034	0.00351789	0	0.00137559	0	9.71931e-16	6.94237e-16	5.69274e-16	4.72081e-16	1.83973e-16	1.38847e-17	1.40583e-16	9.19863e-17	1.30169e-18	0	9.11186e-18	0
3OAS120	0.0713673	0.110761	0.0487271	0.0507571	0.0170948	0.0184386	0.00789698	0.00523034	0.00351789	0	0.00137559	0	9.58047e-16	6.80352e-16	5.69274e-16	4.85966e-16	1.83973e-16	1.38847e-17	1.40583e-16	9.19863e-17	1.30169e-18	0	9.11186e-18	0
3OAS140	0.0713673	0.110761	0.0487271	0.0507571	0.0170948	0.0184386	0.00789698	0.00523034	0.00351789	0	0.00137559	0	9.58047e-16	6.52582e-16	5.76216e-16	4.85966e-16	1.83973e-16	1.38847e-17	1.40583e-16	9.19863e-17	2.16949e-18	0	9.11186e-18	0
3OAS160	0.0661574	0.102675	0.0451701	0.0470518	0.0158469	0.0170926	0.0073205	0.00484853	0.00326109	0	0.00127518	0	3.19349e-16	1.83278e-15	4.02657e-16	9.30277e-16	4.33898e-16	2.91579e-16	6.42169e-17	9.89287e-17	5.98779e-17	0	1.2583e-17	0
3OAS180	0.0227662	0.0353328	0.015544	0.0161915	0.00545325	0.00588192	0.00251914	0.00166848	0.00112221	0	0.000438815	0	1.66617e-16	7.56718e-16	2.42983e-16	1.07607e-16	7.98372e-17	6.42169e-17	3.86169e-17	1.54034e-17	1.73559e-18	0	6.61694e-18	0
3OAS60	0.0713673	0.110761	0.0487271	0.0507571	0.0170948	0.0184386	0.00789698	0.00523034	0.00351789	0	0.00137559	0	9.99701e-16	7.22006e-16	5.69274e-16	4.65139e-16	1.83973e-16	1.38847e-17	1.38847e-16	9.19863e-17	1.30169e-18	0	9.3288e-18	0
3OAS80	0.0713673	0.110761	0.0487271	0.0507571	0.0170948	0.0184386	0.00789698	0.00523034	0.00351789	0	0.00137559	0	9.85816e-16	7.08121e-16	5.69274e-16	4.65139e-16	1.83973e-16	1.38847e-17	1.38847e-16	9.19863e-17	1.30169e-18	0	9.11186e-18	0
3SALATA	0	0	0	0	0	0	0	0	0	0	0	0	0	0	0	0	0	0	0	0	0	0	0	0
4ABZex	0.00623196	0.00967192	0.00425497	0.00443223	0.00149276	0.00161011	0.000689584	0.000456726	0.000307191	0	0.00012012	0	8.0705e-17	9.37219e-17	1.56203e-17	1.64881e-17	1.30169e-18	1.10644e-17	1.21491e-17	8.67796e-18	1.8983e-18	0	6.23728e-19	0
4HTHRS	0	0	0	0	0	0	0	0	0	0	0	0	0	0	0	0	0	0	0	0	0	0	0	0
5DOAN	0	0	0	0	0	0	0	0	0	0	0	0	0	0	0	0	0	0	0	0	0	0	0	0
6PGALSZ	0	0	0	0	0	0	0	0	0	0	0	0	0	0	0	0	0	0	0	0	0	0	0	0
A3H6PFL	-0.0787873	-0.122212	-0.0488281	-0.0519187	-0.0144132	-0.0108022	-0.00798443	-0.00553297	-0.00248404	0	-0.00102849	0	0.0227212	0.0454083	0.0135449	0.0180063	0.00533635	0.0073474	0.0026185	0.00219644	0.0013707	0	0.000589943	0
AADPCOAL	0	0	0	0	0	0	0	0	0	0	0	0	0	0	0	0	0	0	0	0	0	0	0	0
AAOTA	0	0	0	0	0	0	0	0	0	0	0	0	0	0	0	0	0	0	0	0	0	0	0	0
AB6PGH	0	0	0	0	0	0	0	0	0	0	0	0	0	0	0	0	0	0	0	0	0	0	0	0
ABTA	0.322385	0.555212	0.0705264	0.251234	0.08356	0.167329	0.0769373	0.0737134	0.0920107	0.0267878	0.0669251	0.00810756	0.17	0.281074	0.0528367	0.133806	0.0447913	0.0828097	0.0402245	0.0379683	0.0533317	0.0167479	0.034034	0.00480274
ABUTD	0.322385	0.555212	0.0705264	0.251234	0.08356	0.167329	0.0769373	0.0737134	0.0920107	0.0267878	0.0669251	0.00810756	0.17	0.281074	0.0528367	0.133806	0.0447913	0.0828097	0.0402245	0.0379683	0.0533317	0.0167479	0.034034	0.00480274
ACAAPL	0	0	0	0	0	0	0	0	0	0	0	0	0	0	0	0	0	0	0	0	0	0	0	0
ACACT1	3.9831	8.10204	3.60255	5.73341	3.06352	6.47492	3.19468	4.06445	2.71861	0.751711	1.88988	0.22723	0.241964	0.497196	0.0506764	0.256403	0.0816099	0.147764	0.0792991	0.0962948	0.114879	0.0243919	0.0632861	0.00838404
ACACT2	0	0	0	0	0	0	0	0	0	0	0	0	0	0	0	0	0	0	0	0	0	0	0	0
ACALDx	0.269188	0.522008	0.017323	0.209537	0.0430552	0.139166	0.0657554	0.107109	0.0660046	0.0384372	0.0770724	0.0194771	0.249697	0.528846	0.0147413	0.189525	0.0386443	0.110312	0.0596114	0.0905727	0.0628688	0.0327323	0.0868247	0.0160765
ACALDy	0.270846	0.550822	0.0156317	0.207503	0.0515965	0.149684	0.0558238	0.0917848	0.0782918	0.0453776	0.0549888	0.0208907	0.298597	0.534195	0.0135811	0.228949	0.0500788	0.140258	0.0603107	0.0813346	0.0727964	0.0398773	0.0530696	0.0165769
ACBIPGT	0	0	0	0	0	0	0	0	0	0	0	0	0	0	0	0	0	0	0	0	0	0	0	0
ACBIPGT2	0	0	0	0	0	0	0	0	0	0	0	0	0	0	0	0	0	0	0	0	0	0	0	0
ACCOAC	0.517127	0.802575	0.353077	0.367786	0.123869	0.133606	0.0572215	0.037899	0.0254907	0	0.00996756	0	7.22006e-15	6.88683e-15	3.05464e-15	6.38698e-15	1.09689e-15	1.94386e-16	1.53426e-15	4.096e-16	5.62332e-16	0	1.99593e-16	0
ACCOAT	0.0953861	0.165833	0.0492546	0.0853796	0.0296085	0.0545534	0.0255577	0.0256511	0.0287041	0.008697	0.0190767	0.00266498	0.0814259	0.138463	0.0494301	0.0853533	0.0266302	0.0576188	0.0223601	0.022334	0.0282819	0.00860344	0.0185199	0.00251601
ACex	1.22161	2.81995	1.69761	1.24649	0.556667	-0.116839	-0.105985	-0.141619	-0.385463	0.11725	-0.253371	0.107506	0.0661723	0.156376	0.0169865	0.0671826	0.0285462	0.00584455	0.00647255	0.00759564	0.0200388	0.00711382	0.0139158	0.00613271
ACGAL1PH	0	0	0	0	0	0	0	0	0	0	0	0	0	0	0	0	0	0	0	0	0	0	0	0
ACGALpts	0	0	0	0	0	0	0	0	0	0	0	0	0	0	0	0	0	0	0	0	0	0	0	0
ACGAMabc	0	0	0	0	0	0	0	0	0	0	0	0	0	0	0	0	0	0	0	0	0	0	0	0
ACGAMK	0	0	0	0	0	0	0	0	0	0	0	0	0	0	0	0	0	0	0	0	0	0	0	0
ACGAMpts	0	0	0	0	0	0	0	0	0	0	0	0	0	0	0	0	0	0	0	0	0	0	0	0
ACGK	0.39315	0.678002	0.124596	0.306854	0.102601	0.186473	0.0854556	0.0790214	0.0957167	0.0267878	0.0684389	0.00810756	0.174298	0.280452	0.0521592	0.133062	0.0447287	0.0833565	0.0407189	0.0379575	0.0533499	0.0167479	0.0340301	0.00480274
ACGS	0.215918	0.8491	0.125709	0.235064	0.0691233	0.134301	0.0740344	0.054534	0.0547225	0.0224551	0.0439875	0.00630449	0.185234	0.61629	0.105898	0.198206	0.0689676	0.11125	0.0566053	0.0459164	0.0578224	0.0200032	0.034559	0.005924
ACHBS	0.0714311	0.11086	0.0487708	0.0508025	0.0171101	0.0184551	0.00790405	0.00523502	0.00352104	0	0.00137683	0	9.85816e-16	1.38847e-16	1.13161e-15	7.77545e-16	7.6366e-17	1.04135e-16	9.89287e-17	3.47118e-17	4.07864e-17	0	1.97424e-17	0
ACK	1.3354	2.64886	1.13192	0.999356	0.529547	0.469989	0.309723	0.17238	0.128191	0.132728	0.10944	0.148953	0.841256	1.78846	0.13821	0.554206	0.235782	0.380339	0.246809	0.134936	0.108141	0.0795757	0.0849233	0.0534039
ACLD1	0.341194	0.52437	0.0138499	0.207924	0.044736	0.119358	0.0809339	0.0572715	0.0619804	0.0234312	0.0460354	0.00850744	0.209487	0.418073	0.00804219	0.151714	0.0303622	0.0733838	0.050122	0.0317636	0.04901	0.0169723	0.0306352	0.0070049
ACLD2	0.160723	0.12559	0.00560439	0.054666	0.0105689	0.0485389	0.0318221	0.0233642	0.0148722	0.00782825	0.0164528	0.00262634	0.139177	0.112176	0.00439326	0.0407904	0.00712174	0.0362317	0.0311605	0.0192265	0.0123748	0.00748199	0.0135802	0.00259466
ACLNex	0	0	0	0	0	0	0	0	0	0	0	0	0	0	0	0	0	0	0	0	0	0	0	0
ACLS	0.607354	0.937447	0.195575	0.397219	0.10849	0.188124	0.110385	0.0767777	0.0751002	0.0234312	0.0511656	0.00850744	0.209487	0.418073	0.00804219	0.151714	0.0303622	0.0733838	0.050122	0.0317636	0.04901	0.0169723	0.0306352	0.0070049
ACOAD1	4.07849	8.26787	3.6518	4.4994	2.09747	4.23953	1.98676	2.6507	1.86862	0.701342	1.40955	0.229895	0.230842	0.472893	0.00818431	0.223916	0.0597339	0.0828803	0.0493809	0.049893	0.0971065	0.0237202	0.0505112	0.00825553
ACOAD10	0	0	0	0	0	0	0	0	0	0	0	0	0	0	0	0	0	0	0	0	0	0	0	0
ACOAD2f	0	0	0	0	0	0	0	0	0	0	0	0	0	0	0	0	0	0	0	0	0	0	0	0
ACOATA	0.0713673	0.110761	0.0487271	0.0507571	0.0170948	0.0184386	0.00789698	0.00523034	0.00351789	0	0.00137559	0	9.99701e-16	7.49776e-16	5.55389e-16	4.51254e-16	1.83973e-16	1.38847e-17	1.37112e-16	9.19863e-17	1.30169e-18	0	9.3288e-18	0
ACODA	0.205649	0.830155	0.11902	0.21789	0.0659264	0.131703	0.0724575	0.0540414	0.0545049	0.0224551	0.0437849	0.00630449	0.184662	0.616813	0.10635	0.197042	0.0684789	0.110928	0.0565735	0.0458788	0.0578409	0.0200032	0.0345571	0.005924
ACONTa	4.37975	8.66739	0.255185	1.84727	0.230522	0.519789	0.621213	0.260562	1.13793	0.360031	1.04734	0.262058	0.518097	1.03216	0.0515718	0.363516	0.0763074	0.185446	0.146243	0.101936	0.142589	0.0415652	0.101313	0.0157695
ACONTb	4.37975	8.66739	0.255185	1.84727	0.230522	0.519789	0.621213	0.260562	1.13793	0.360031	1.04734	0.262058	0.518097	1.03216	0.0515718	0.363516	0.0763074	0.185446	0.146243	0.101936	0.142589	0.0415652	0.101313	0.0157695
ACOTA	0.38288	0.659057	0.117907	0.289679	0.0994037	0.183876	0.0838787	0.0785289	0.0954992	0.0267878	0.0682363	0.00810756	0.174031	0.281446	0.0530614	0.133255	0.0443813	0.0832812	0.0405814	0.0379536	0.0533326	0.0167479	0.0340316	0.00480274
ACPPPH	0.10996	0.218418	0.0396884	0.0996503	0.0268333	0.0560684	0.0398064	0.0331009	0.0312252	0.00725479	0.0237862	0.0026747	0.106413	0.188017	0.0336285	0.0847518	0.0241403	0.0539339	0.0380733	0.0284788	0.0323686	0.00624076	0.0214288	0.00234932
ACPS1	0.10996	0.218418	0.0396884	0.0996503	0.0268333	0.0560684	0.0398064	0.0331009	0.0312252	0.00725479	0.0237862	0.0026747	0.106413	0.188017	0.0336285	0.0847518	0.0241403	0.0539339	0.0380733	0.0284788	0.0323686	0.00624076	0.0214288	0.00234932
ACTNex	0	0	0	1.31939	0.995659	2.28994	1.23348	1.4394	0.878693	0.0590658	0.499403	0	0	0	0	0.0748785	0.0491032	0.133249	0.0664246	0.0769023	0.0448752	0.00312134	0.0279307	0
ACTOINabc	1.27054	2.25189	0.0812517	0.940517	0.240206	0.2526	0.242324	0.0889838	0.152068	0.0279166	0.132702	0.00740621	0.343824	0.587132	0.0244015	0.251906	0.0650646	0.130087	0.0959023	0.0502027	0.0823863	0.0172993	0.0743686	0.00504463
ACYP	0.331465	0.56487	0.149831	0.272499	0.12307	0.173112	0.089716	0.104331	0.0835578	0.0247296	0.0677849	0.00722788	0.345826	0.58361	0.135714	0.266008	0.139942	0.18562	0.0847937	0.129339	0.0844425	0.0224943	0.0643191	0.00709224
ACYP_2	0.19727	0.803262	0.0509468	0.223635	0.0402199	0.0925509	0.0639332	0.0419416	0.0290347	0.0168277	0.0238445	0.00600811	0.176673	0.709733	0.0412747	0.180017	0.032768	0.0735386	0.0593422	0.0391408	0.0218427	0.0149207	0.0135318	0.00459825
ADA	0.0915579	0.184708	0.0216603	0.0554417	0.0211387	0.0299021	0.0179119	0.0393837	0.0253323	0.00833488	0.017447	0.00256746	0.0785168	0.188458	0.0205711	0.0434312	0.0178202	0.0252273	0.0153213	0.0261687	0.0229998	0.00726555	0.0149579	0.00228833
ADAHTA	0.193483	0.412237	0.0636143	0.150323	0.0458676	0.0807508	0.0608367	0.048375	0.0556719	0.0239158	0.0523338	0.00864861	0.157261	0.344225	0.013499	0.112331	0.0322334	0.0640053	0.050964	0.0378952	0.0468967	0.0169338	0.0351182	0.00649636
ADC	0	0	0	1.31939	0.995659	2.28994	1.23348	1.4394	0.878693	0.0590658	0.499403	0	0	0	0	0.0748785	0.0491032	0.133249	0.0664246	0.0769023	0.0448752	0.00312134	0.0279307	0
ADCPS2	0	0	0	0	0	0	0	0	0	0	0	0	0	0	0	0	0	0	0	0	0	0	0	0
ADCS	0	0	0	0	0	0	0	0	0	0	0	0	0	0	0	0	0	0	0	0	0	0	0	0
ADCYRS	0	0	0	0	0	0	0	0	0	0	0	0	0	0	0	0	0	0	0	0	0	0	0	0
ADD	0.12382	0.151831	0.0105743	0.108175	0.0238422	0.0319608	0.0677047	0.0132545	0.022243	0.0092591	0.0153892	0.00224914	0.106608	0.107139	0.00577005	0.083229	0.0184913	0.0247893	0.0510905	0.0109057	0.0200917	0.00885997	0.0129226	0.00205785
ADK1	3.59823	7.13187	1.67256	3.03007	1.11008	2.09405	1.13543	1.23869	1.00051	0.306176	0.740021	0.0975365	0.630177	1.35802	0.306024	0.554793	0.196563	0.356214	0.199206	0.223463	0.195757	0.0580477	0.145998	0.0190699
ADK2	-0.290503	-0.645976	-0.162259	-0.268069	-0.0999629	-0.165281	-0.0889474	-0.107457	-0.0975048	-0.0277684	-0.0647756	-0.00757118	0.289333	0.657892	0.159939	0.265271	0.0957772	0.156253	0.0865599	0.0980665	0.0912673	0.0305941	0.0620779	0.00718541
ADMDC	0	0	0	0	0	0	0	0	0	0	0	0	0	0	0	0	0	0	0	0	0	0	0	0
ADMHAH	0.193483	0.412237	0.0636143	0.150323	0.0458676	0.0807508	0.0608367	0.048375	0.0556719	0.0239158	0.0523338	0.00864861	0.157261	0.344225	0.013499	0.112331	0.0322334	0.0640053	0.050964	0.0378952	0.0468967	0.0169338	0.0351182	0.00649636
ADNCYC	0.126682	0.275481	0.0732947	0.109167	0.0429574	0.0668542	0.0397997	0.0576062	0.0487905	0.0106786	0.0278994	0.00363919	0.113979	0.268019	0.0742849	0.0992175	0.0387355	0.0562047	0.0319999	0.0648278	0.0489038	0.0104252	0.0240906	0.00383734
ADOCBIK	0	0	0	0	0	0	0	0	0	0	0	0	0	0	0	0	0	0	0	0	0	0	0	0
ADOCBLS	0	0	0	0	0	0	0	0	0	0	0	0	0	0	0	0	0	0	0	0	0	0	0	0
ADPRDP	0.0820745	0.151968	0.0520663	0.0709812	0.0206306	0.0599687	0.0396289	0.0303505	0.0155397	0.00639877	0.019513	0.00231394	0.0734897	0.121282	0.047405	0.0615412	0.0176259	0.0557954	0.0346875	0.0262565	0.0142555	0.00558643	0.0178577	0.00206104
ADPT	0.264448	0.502302	0.0243022	0.199776	0.066857	0.164502	0.0790994	0.100125	0.0830319	0.0298294	0.0638677	0.0142923	0.254948	0.422726	0.0215876	0.168552	0.0510431	0.127408	0.0675522	0.0775439	0.076827	0.022845	0.0569768	0.0116427
ADSK	0.242012	0.531354	0.153299	0.232764	0.11299	0.124683	0.0699498	0.131494	0.0493435	0.0196312	0.0608952	0.00570937	0.211278	0.440967	0.136308	0.198833	0.0879607	0.0827008	0.0566941	0.0950706	0.0414934	0.0169041	0.0439863	0.00488328
ADSL1r	0.382296	0.601982	0.095625	0.273144	0.0895596	0.126225	0.120507	0.0862923	0.0738497	0.0322145	0.053726	0.00729224	0.136049	0.271721	0.0233125	0.0942205	0.0289468	0.04964	0.0553109	0.0340598	0.0337934	0.0156371	0.0267066	0.00397424
ADSL2r	0.0837598	0.129994	0.0571884	0.0595708	0.0200633	0.0216404	0.00926825	0.00613856	0.00412876	0	0.00161446	0	1.01359e-15	1.08301e-15	5.62332e-16	1.27045e-15	8.33084e-17	2.53396e-16	9.37219e-17	7.46304e-17	9.54575e-18	0	1.86576e-17	0
ADSR	-0.0893533	0.0170796	-0.0729456	-0.0029065	0.0336174	0.0390707	0.0332833	0.107209	0.0330096	0.0196312	0.0545082	0.00570937	0.211278	0.440967	0.136308	0.198833	0.0879607	0.0827008	0.0566941	0.0950706	0.0414934	0.0169041	0.0439863	0.00488328
ADSS	0.382296	0.601982	0.095625	0.273144	0.0895596	0.126225	0.120507	0.0862923	0.0738497	0.0322145	0.053726	0.00729224	0.136049	0.271721	0.0233125	0.0942205	0.0289468	0.04964	0.0553109	0.0340598	0.0337934	0.0156371	0.0267066	0.00397424
AGAT2_CA	0.0356836	0.0553805	0.0243636	0.0253785	0.00854742	0.00921931	0.00394849	0.00261517	0.00175895	0	0.000687797	0	4.85966e-16	3.12406e-16	2.81166e-16	2.42983e-16	9.19863e-17	5.20677e-18	7.02915e-17	4.59932e-17	1.08474e-18	0	4.44745e-18	0
AGDC	0	0	0	0	0	0	0	0	0	0	0	0	0	0	0	0	0	0	0	0	0	0	0	0
AGN	0.102827	0.248191	0.0205184	0.106466	0.0342463	0.0687261	0.0365397	0.044414	0.0337514	0.00858473	0.0299073	0.00296956	0.075959	0.203552	0.0134187	0.0716475	0.0227469	0.0475265	0.0225467	0.0358213	0.0237422	0.00546993	0.0219033	0.00215516
AGPR	0.39315	0.678002	0.124596	0.306854	0.102601	0.186473	0.0854556	0.0790214	0.0957167	0.0267878	0.0684389	0.00810756	0.174298	0.280452	0.0521592	0.133062	0.0447287	0.0833565	0.0407189	0.0379575	0.0533499	0.0167479	0.0340301	0.00480274
AHBNOOR	0.0714311	0.11086	0.0487708	0.0508025	0.0171101	0.0184551	0.00790405	0.00523502	0.00352104	0	0.00137683	0	9.85816e-16	1.38847e-16	1.13161e-15	7.77545e-16	7.6366e-17	1.04135e-16	9.89287e-17	3.47118e-17	4.07864e-17	0	1.97424e-17	0
AHCYSNS	0	0	0	0	0	0	0	0	0	0	0	0	0	0	0	0	0	0	0	0	0	0	0	0
AHDHPT	0.00623196	0.00967192	0.00425497	0.00443223	0.00149276	0.00161011	0.000689584	0.000456726	0.000307191	0	0.00012012	0	7.98372e-17	9.37219e-17	1.64881e-17	1.64881e-17	1.30169e-18	1.06305e-17	1.22576e-17	8.67796e-18	1.95254e-18	0	6.10169e-19	0
AHSAL	0	0	0	0	0	0	0	0	0	0	0	0	0	0	0	0	0	0	0	0	0	0	0	0
AHSAL1	0	0	0	0	0	0	0	0	0	0	0	0	0	0	0	0	0	0	0	0	0	0	0	0
AHSERL	0	0	0	0	0	0	0	0	0	0	0	0	0	0	0	0	0	0	0	0	0	0	0	0
AHSERL2	0.0400884	0.0596088	0.0618836	0.028367	0.013584	0.011971	0.00387282	0.00419102	0.00314988	0	0.00104271	0	0.0241326	0.0487048	0.0111417	0.0182307	0.00790089	0.0079497	0.00298738	0.00209944	0.00137153	0	0.00056984	0
AHSERL3	0.0449445	0.0678314	0.00739253	0.0366294	0.0125873	0.0153067	0.0038618	0.00236164	0.00237336	0	0.00110697	0	0.0257434	0.0490613	0.0064531	0.0201286	0.00747253	0.00799041	0.00301143	0.00161266	0.00141521	0	0.000584929	0
AIBAT	0	0	0	0	0	0	0	0	0	0	0	0	0	0	0	0	0	0	0	0	0	0	0	0
AICART	0.107679	0.167117	0.0735199	0.0765826	0.0257928	0.0278203	0.011915	0.00789157	0.00530782	0	0.00207551	0	4.9985e-16	2.49925e-16	1.72171e-15	1.94386e-16	2.15213e-16	3.40176e-16	2.22156e-16	1.14549e-16	9.37219e-17	0	8.24406e-18	0
AIRC	-0.0837598	-0.129994	-0.0571884	-0.0595708	-0.0200633	-0.0216404	-0.00926825	-0.00613856	-0.00412876	0	-0.00161446	0	1.01359e-15	1.08301e-15	5.62332e-16	1.26351e-15	7.6366e-17	2.46454e-16	9.37219e-17	7.46304e-17	1.04135e-17	0	1.86576e-17	0
AIRC3	0	0	0	0	0	0	0	0	0	0	0	0	0	0	0	0	0	0	0	0	0	0	0	0
ALAALAr	0.0345519	0.053624	0.0235908	0.0245736	0.00827632	0.00892691	0.00382326	0.00253223	0.00170316	0	0.000665983	0	2.84637e-16	7.28948e-16	3.01993e-16	2.32569e-16	8.15728e-17	8.67796e-18	6.8122e-17	5.46711e-17	2.32135e-17	0	7.81016e-18	0
ALADabc	0	0	0	0	0	0	0	0	0	0	0	0	0	0	0	0	0	0	0	0	0	0	0	0
ALALabc	0	0	0	0	0	0	0	0	0	0	0	0	0	0	0	0	0	0	0	0	0	0	0	0
ALAR	-0.142231	-0.219667	-0.0903392	-0.104038	-0.033442	-0.036119	-0.0155906	-0.0100514	-0.00682191	0	-0.00268346	0	0.0143672	0.0255544	0.0106778	0.00761076	0.00403899	0.00380145	0.00154371	0.00118066	0.000798568	0	0.000284902	0
ALATA_D	-0.211335	-0.326916	-0.137521	-0.153185	-0.0499947	-0.0539728	-0.0232371	-0.0151159	-0.0102282	0	-0.00401542	0	0.0143672	0.0255544	0.0106778	0.00761076	0.00403899	0.00380145	0.00154371	0.00118066	0.000798568	0	0.000284902	0
ALCD2x	0	0	0.0283578	0	0.0400437	0.447156	0.112974	0.340447	0.136028	0.143684	0.115919	0.0625769	0	0	0.0181952	0	0.0203322	0.258354	0.0600622	0.188228	0.0915312	0.0782396	0.0758022	0.0335508
ALCD2y	0	0	0.0353843	0	0.0327449	0.399333	0.121368	0.356607	0.19383	0.104197	0.174053	0.0520983	0	0	0.0188768	0	0.021483	0.258696	0.0608684	0.200299	0.0861999	0.0747073	0.0842368	0.0347506
ALMM	0.132828	0.142468	0.0863027	0.112513	0.0393584	0.029527	0.0142834	0.00982002	0.00653494	0	0.00188072	0	0.0768768	0.112935	0.0544269	0.0584826	0.0166786	0.0187846	0.00844306	0.0058512	0.0035608	0	0.00137821	0
ALR2	0.0983377	0.240985	0.0160429	0.0791584	0.0250007	0.0570715	0.0339248	0.0431583	0.0211178	0.0122247	0.0225966	0.00344927	0.0899473	0.210025	0.014345	0.0752617	0.0255834	0.0692274	0.0289743	0.042906	0.0175874	0.0110862	0.0217901	0.0036983
ALR4x	0.0983377	0.240985	0.0160429	0.0791584	0.0250007	0.0570715	0.0339248	0.0431583	0.0211178	0.0122247	0.0225966	0.00344927	0.0899473	0.210025	0.014345	0.0752617	0.0255834	0.0692274	0.0289743	0.042906	0.0175874	0.0110862	0.0217901	0.0036983
ALTRH	0	0	0	0	0	0	0	0	0	0	0	0	0	0	0	0	0	0	0	0	0	0	0	0
AMAOTr	0	0	0	0	0	0	0	0	0	0	0	0	0	0	0	0	0	0	0	0	0	0	0	0
AMH	0	0	0	0	0	0	0	0	0	0	0	0	0	0	0	0	0	0	0	0	0	0	0	0
AML	0	0	0	0	0	0	0	0	0	0	0	0	0	0	0	0	0	0	0	0	0	0	0	0
AMMQT8_2	0	0	0	0	0	0	0	0	0	0	0	0	0	0	0	0	0	0	0	0	0	0	0	0
AMYS1	0.0787019	0.174663	0.0398869	0.0708041	0.0233138	0.0459481	0.022855	0.0219195	0.020881	0.00718003	0.0187713	0.00215382	0.0557431	0.127216	0.0286279	0.0471668	0.01664	0.0334338	0.0160701	0.0149759	0.0146972	0.00528002	0.0120618	0.00144702
ANPRT	0.00704481	0.0109335	0.00480996	0.00501034	0.00168747	0.00182012	0.000779528	0.000516298	0.000347259	0	0.000135788	0	5.03322e-17	2.46454e-16	5.03322e-17	6.07457e-18	3.29762e-17	2.77695e-17	3.03729e-18	4.98983e-18	3.41695e-18	0	2.16949e-18	0
ANS	0.0056859	0.00414716	0.00146194	0.0021234	0.000396793	0.000324635	0.000163108	0.000123851	0.000253592	0	5.80896e-05	0	0.000785549	0.00158721	0.00078383	0.00158516	0.000238805	0.000192902	0.000103014	8.9804e-05	5.10599e-05	0	3.27304e-05	0
ANS2	0.00135891	0.0067863	0.00334802	0.00288694	0.00129067	0.00149548	0.00061642	0.000392447	9.36671e-05	0	7.76983e-05	0	0.000785549	0.00158721	0.00078383	0.00158516	0.000238805	0.000192902	0.000103014	8.9804e-05	5.10599e-05	0	3.27304e-05	0
APAT	0	0	0	0	0	0	0	0	0	0	0	0	0	0	0	0	0	0	0	0	0	0	0	0
APAT2	0.15275	0.272894	0.00973432	0.12289	0.045562	0.0522416	0.0346565	0.0476316	0.0347256	0.0159025	0.0322745	0.00514316	0.14228	0.230212	0.0082397	0.106879	0.0443404	0.0480348	0.0338169	0.0401678	0.0323046	0.0145928	0.0298097	0.00467481
APRAUR	0.00961004	0.0149146	0.00656141	0.00683475	0.00230192	0.00248287	0.00106338	0.000704297	0.000473706	0	0.000185232	0	5.90101e-17	3.99186e-16	8.33084e-17	7.37626e-17	9.54575e-18	3.55796e-17	4.98983e-18	1.60542e-17	1.01424e-17	0	3.95932e-18	0
ARABabc	0	0	0	0	0	0	0	0	0	0	0	0	0	0	0	0	0	0	0	0	0	0	0	0
ARAHBPI	0.0787873	0.122212	0.0488281	0.0519187	0.0144132	0.0108022	0.00798443	0.00553297	0.00248404	0	0.00102849	0	0.0227212	0.0454083	0.0135449	0.0180063	0.00533635	0.0073474	0.0026185	0.00219644	0.0013707	0	0.000589943	0
ARAI	0	0	0	0	0	0	0	0	0	0	0	0	0	0	0	0	0	0	0	0	0	0	0	0
ARBTpts	0	0	0	0	0	0	0	0	0	0	0	0	0	0	0	0	0	0	0	0	0	0	0	0
ARGabc	0	0	0	0	0	0	0	0	0	0	0	0	0	0	0	0	0	0	0	0	0	0	0	0
ARGSL	0.124617	0.282009	0.0353957	0.121963	0.0394656	0.0743558	0.0389508	0.0460109	0.0348255	0.00858473	0.0303273	0.00296956	0.075959	0.203552	0.0134187	0.0716475	0.0227469	0.0475265	0.0225467	0.0358213	0.0237422	0.00546993	0.0219033	0.00215516
ARGSS	0.124617	0.282009	0.0353957	0.121963	0.0394656	0.0743558	0.0389508	0.0460109	0.0348255	0.00858473	0.0303273	0.00296956	0.075959	0.203552	0.0134187	0.0716475	0.0227469	0.0475265	0.0225467	0.0358213	0.0237422	0.00546993	0.0219033	0.00215516
ASAD	0.918865	1.9373	0.287181	0.739786	0.238128	0.372535	0.238674	0.231139	0.228929	0.0783751	0.178259	0.0255076	0.227923	0.533648	0.0184863	0.189228	0.0641274	0.111104	0.0831503	0.0620919	0.0797507	0.023032	0.055102	0.00851075
ASAL	0	0	0	0	0	0	0	0	0	0	0	0	0	0	0	0	0	0	0	0	0	0	0	0
ASNabc	0	0	0	0	0	0	0	0	0	0	0	0	0	0	0	0	0	0	0	0	0	0	0	0
ASNN	0.201929	0.42227	0.111975	0.161982	0.082393	0.15033	0.0640705	0.0654284	0.082205	0.0207644	0.0492861	0.00707488	0.141516	0.303122	0.0890558	0.130009	0.0503154	0.128105	0.0408502	0.0449393	0.0556713	0.0145885	0.0340609	0.00484653
ASNS1	0.0913996	0.182303	0.0582496	0.0844809	0.0318104	0.0536858	0.0222661	0.0243254	0.0351157	0.00963218	0.0202213	0.00265638	0.0793488	0.147694	0.0527449	0.0900821	0.0254397	0.0454585	0.0176722	0.0225452	0.0241956	0.00944609	0.0189749	0.00256161
ASNS2	0.136088	0.279632	0.0711754	0.0956786	0.0567045	0.103247	0.0446324	0.0429761	0.0483491	0.0111322	0.0295574	0.0044185	0.121227	0.256142	0.0741298	0.0811637	0.0475717	0.113678	0.0374663	0.0377101	0.0500789	0.0104823	0.0328757	0.00423803
ASP1DC	0.156613	0.27889	0.0123721	0.125637	0.0464874	0.0532398	0.035084	0.0479147	0.0349161	0.0159025	0.0323489	0.00514316	0.14228	0.230212	0.0082397	0.106879	0.0443404	0.0480348	0.0338169	0.0401678	0.0323046	0.0145928	0.0298097	0.00467481
ASPabc	0	0	0	0	0	0	0	0	0	0	0	0	0	0	0	0	0	0	0	0	0	0	0	0
ASPCT	0.045283	0.0702786	0.0309177	0.0322057	0.0108468	0.0116994	0.00501068	0.00331868	0.00223213	0	0.000872823	0	7.22006e-16	5.55389e-17	5.31091e-16	5.41505e-16	1.07607e-16	2.82901e-16	2.86373e-17	3.3844e-17	9.97965e-18	0	1.29085e-17	0
ASPDabc	0	0	0	0	0	0	0	0	0	0	0	0	0	0	0	0	0	0	0	0	0	0	0	0
ASPK	0.918865	1.9373	0.287181	0.739786	0.238128	0.372535	0.238674	0.231139	0.228929	0.0783751	0.178259	0.0255076	0.227923	0.533648	0.0184863	0.189228	0.0641274	0.111104	0.0831503	0.0620919	0.0797507	0.023032	0.055102	0.00851075
ASPO4	0.00349167	0.0043576	0.00256235	0.00313044	0.00112735	0.000827566	0.000404519	0.000274708	0.000172292	0	7.53515e-05	0	0.00241787	0.00304245	0.0015436	0.00163748	0.00048273	0.000568301	0.000267285	0.000179135	0.000107955	0	4.59271e-05	0
ASPO5	0.00440992	0.00790555	0.00283258	0.00248924	0.000765343	0.00121391	0.000469813	0.000304381	0.0002172	0	7.69505e-05	0	0.00241787	0.00304245	0.0015436	0.00163748	0.00048273	0.000568301	0.000267285	0.000179135	0.000107955	0	4.59271e-05	0
ASPR	0	0	0	0	0	0	0	0	0	0	0	0	0	0	0	0	0	0	0	0	0	0	0	0
ASPT	0.204138	0.479065	0.0130547	0.174269	0.0491228	0.107615	0.0667814	0.0577231	0.0613681	0.0206559	0.0430435	0.00696622	0.180531	0.476512	0.0141937	0.16807	0.0436362	0.101376	0.0642708	0.0474382	0.0567934	0.01983	0.038432	0.00630261
ASPTA	-1.97459	-3.87111	-0.57203	-1.56855	-0.50781	-0.782558	-0.520807	-0.482863	-0.443159	-0.155733	-0.34133	-0.0478788	0.367278	0.782996	0.0298439	0.285469	0.0869374	0.150453	0.120585	0.0977114	0.096349	0.0375925	0.0828821	0.011717
ATPM	1.22521	1.52899	1.13508	1.22257	1.10105	1.20755	1.08395	1.10135	1.07561	1.0255	1.05239	1.00566	0.196966	0.440135	0.121891	0.26262	0.0883027	0.185045	0.0807497	0.100579	0.0609482	0.0244828	0.0475809	0.0049567
ATPPRT	0.0239196	0.0371229	0.0163315	0.0170119	0.00572954	0.00617993	0.00264677	0.00175301	0.00117906	0	0.000461047	0	4.82494e-16	1.31905e-16	1.80502e-16	1.04135e-17	4.85966e-17	5.11999e-17	2.82034e-17	2.14779e-17	1.45356e-17	0	3.57966e-18	0
BACCL	0	0	0	0	0	0	0	0	0	0	0	0	0	0	0	0	0	0	0	0	0	0	0	0
BCOPBT	5.16888	10.1283	3.60414	4.43253	1.39638	0.392909	0.33789	0.15444	0.0980419	0.20062	0.110127	0.192872	0.770912	1.58154	0.0118439	0.631837	0.23949	0.332388	0.241532	0.111324	0.0812558	0.0858143	0.0915432	0.0595778
BIOMASS	0.339409	0.526759	0.231737	0.241391	0.0812998	0.0876906	0.0375566	0.0248745	0.0167304	0	0.00654207	0	4.66527e-15	6.66467e-16	3.91549e-15	6.24813e-15	1.01359e-15	7.9143e-16	1.11078e-16	3.33234e-16	8.33084e-17	0	1.04135e-17	0
BTNex	0	0	0	0	0	0	0	0	0	0	0	0	0	0	0	0	0	0	0	0	0	0	0	0
BTS4	0	0	0	0	0	0	0	0	0	0	0	0	0	0	0	0	0	0	0	0	0	0	0	0
BUTALDx	0.0218722	0.213381	0.0566417	0.918935	1.0611	4.60948	2.20879	3.21905	2.68653	0.619308	2.00744	0.126194	0.00110128	0.0121788	0.00225599	0.0468607	0.0300914	0.0801353	0.0496233	0.0414965	0.0895365	0.0228488	0.0451864	0.0058207
BUTex	4.05662	8.05449	3.59516	3.58047	1.03637	-0.369945	-0.222029	-0.568349	-0.817911	0.0820343	-0.597885	0.1037	0.230458	0.470015	0.00775786	0.214637	0.0545673	0.0186515	0.0141962	0.0334702	0.041109	0.00456379	0.0309294	0.00596974
BUTK	5.16888	10.1283	3.60414	4.43253	1.39638	0.392909	0.33789	0.15444	0.0980419	0.20062	0.110127	0.192872	0.770912	1.58154	0.0118439	0.631837	0.23949	0.332388	0.241532	0.111324	0.0812558	0.0858143	0.0915432	0.0595778
BUTOHDx	0.00857529	0.114988	0.0241925	0.4075	0.481041	1.86006	1.31853	1.71653	1.34138	0.344657	0.681237	0.0647226	0.00559781	0.0678342	0.0176817	0.255042	0.246956	1.11802	0.616636	0.813152	0.759701	0.16777	0.548341	0.0360256
BUTOHDy	0.0132969	0.0983938	0.0324492	0.511435	0.580064	2.74942	0.890256	1.50252	1.34515	0.27465	1.3262	0.0614718	0.00583124	0.0628329	0.0171107	0.264109	0.254071	1.13797	0.604918	0.812435	0.768713	0.165653	0.554848	0.0354277
BUTOHex	0.0218722	0.213381	0.0566417	0.918935	1.0611	4.60948	2.20879	3.21905	2.68653	0.619308	2.00744	0.126194	0.00110128	0.0121788	0.00225599	0.0468607	0.0300914	0.0801353	0.0496233	0.0414965	0.0895365	0.0228488	0.0451864	0.0058207
C17CACPS	0.00157008	0.00243674	0.001072	0.00111666	0.000376086	0.00040565	0.000173734	0.000115067	7.73937e-05	0	3.02631e-05	0	1.95254e-17	3.47118e-17	2.16949e-19	1.75729e-17	5.15254e-18	4.44745e-18	2.00678e-18	1.69491e-18	1.22034e-18	0	5.42372e-19	0
C19CACPS	0.0129175	0.0200477	0.00881961	0.00918703	0.00309416	0.00333739	0.00142935	0.000946692	0.000636739	0	0.000248983	0	1.37112e-16	1.1802e-16	6.76881e-17	1.38847e-16	3.25423e-17	4.16542e-17	3.10237e-17	2.31051e-17	2.82034e-18	0	2.16949e-18	0
CA2ex	0	0	0	0	0	0	0	0	0	0	0	0	0	0	0	0	0	0	0	0	0	0	0	0
CARBO_CA	0.0146285	0.0227033	0.00998787	0.010404	0.00350402	0.00377947	0.00161869	0.00107209	0.000721082	0	0.000281963	0	2.11742e-16	3.08935e-16	4.6861e-17	6.94237e-18	3.03729e-17	4.16542e-17	3.01559e-17	1.21491e-17	1.21491e-17	0	4.2305e-18	0
CBPS	0.1699	0.352287	0.0663134	0.154169	0.0503124	0.0860552	0.0439615	0.0493296	0.0370576	0.00858473	0.0312001	0.00296956	0.075959	0.203552	0.0134187	0.0716475	0.0227469	0.0475265	0.0225467	0.0358213	0.0237422	0.00546993	0.0219033	0.00215516
CCL	0	0	0	0	0	0	0	0	0	0	0	0	0	0	0	0	0	0	0	0	0	0	0	0
CD2ex	0	0	0	0	0	0	0	0	0	0	0	0	0	0	0	0	0	0	0	0	0	0	0	0
CDFOR	0	0	0	0	0	0	0	0	0	0	0	0	0	0	0	0	0	0	0	0	0	0	0	0
CDPC6MT	0	0	0	0	0	0	0	0	0	0	0	0	0	0	0	0	0	0	0	0	0	0	0	0
CDPDGP_CA	0.148859	0.304346	0.0812868	0.136208	0.057936	0.10042	0.0485622	0.0584136	0.0451432	0.0135284	0.0330309	0.0036486	0.142705	0.299345	0.0662323	0.127399	0.0528428	0.10747	0.0434571	0.0607867	0.0448885	0.0130526	0.0306819	0.00361066
CDPMEK	0	0	0	0	0	0	0	0	0	0	0	0	0	0	0	0	0	0	0	0	0	0	0	0
CDS_CA	0.339715	0.600551	0.211596	0.271946	0.103652	0.14973	0.0696809	0.0724009	0.054551	0.0135284	0.0367096	0.0036486	0.142705	0.299345	0.0662323	0.127399	0.0528428	0.10747	0.0434571	0.0607867	0.0448885	0.0130526	0.0306819	0.00361066
CELGH	0	0	0	0	0	0	0	0	0	0	0	0	0	0	0	0	0	0	0	0	0	0	0	0
CELpts	0	0	0	0	0	0	0	0	0	0	0	0	0	0	0	0	0	0	0	0	0	0	0	0
CHOLD1	0	0	0	0	0	0	0	0	0	0	0	0	0	0	0	0	0	0	0	0	0	0	0	0
CHOLD2	0	0	0	0	0	0	0	0	0	0	0	0	0	0	0	0	0	0	0	0	0	0	0	0
CHOLex	0	0	0	0	0	0	0	0	0	0	0	0	0	0	0	0	0	0	0	0	0	0	0	0
CHORM	0.161539	0.250707	0.110294	0.114888	0.038694	0.0417357	0.0178748	0.0118388	0.00796273	0	0.00311365	0	2.69364e-15	4.44311e-15	1.86055e-15	1.31905e-15	7.15064e-16	3.33234e-16	6.94237e-18	2.49925e-16	5.03322e-17	0	6.03118e-17	0
CHORS	0.168584	0.26164	0.115103	0.119899	0.0403815	0.0435558	0.0186543	0.0123551	0.00830998	0	0.00324943	0	1.72171e-15	5.05404e-15	2.05494e-15	1.09689e-15	3.33234e-16	5.34562e-16	1.49261e-16	2.22156e-16	1.49261e-16	0	2.25627e-17	0
CLex	0	0	0	0	0	0	0	0	0	0	0	0	0	0	0	0	0	0	0	0	0	0	0	0
CLPNS2_CA	0.000562114	0.0013986	0.000695947	0.000665715	0.000151828	0.000164095	8.61908e-05	0.000117384	5.00204e-05	0	1.72626e-05	0	0.000474186	0.00105248	0.000408973	0.00044867	0.000106936	0.00013536	6.5633e-05	4.38223e-05	3.42945e-05	0	1.29844e-05	0
CLPNS_CA	0.00218666	0.00286747	0.00118082	0.00128924	0.000506595	0.000546085	0.000217969	8.40669e-05	8.54745e-05	0	3.57197e-05	0	0.000474186	0.00105248	0.000408973	0.00044867	0.000106936	0.00013536	6.5633e-05	4.38223e-05	3.42945e-05	0	1.29844e-05	0
CO2ex	9.59329	18.4578	7.53463	10.3059	5.68835	13.4633	6.42174	8.64874	5.7071	1.49862	3.57956	0.618707	3.72751	8.27057	1.40727	3.97377	1.44641	1.84306	1.41925	0.917863	1.77586	0.5617	1.17629	0.234019
COAT1	1.25271	2.82551	0.00941986	0.787569	0.306447	1.07569	0.717463	0.545013	0.755288	0.100053	0.543785	0.0691787	0.847266	1.84322	0.00936904	0.548031	0.216661	0.396452	0.262183	0.127379	0.126712	0.0766109	0.0968505	0.0524866
COAT2	1.11227	2.07383	0.00898126	0.852058	0.360016	0.762854	0.559919	0.722789	0.915952	0.118586	0.708012	0.0891718	0.791514	1.57766	0.00919422	0.601744	0.231364	0.331417	0.239683	0.117671	0.0952837	0.0858744	0.0976453	0.059287
COBALTex	0	0	0	0	0	0	0	0	0	0	0	0	0	0	0	0	0	0	0	0	0	0	0	0
COPC3D	0	0	0	0	0	0	0	0	0	0	0	0	0	0	0	0	0	0	0	0	0	0	0	0
CPC3MT	0	0	0	0	0	0	0	0	0	0	0	0	0	0	0	0	0	0	0	0	0	0	0	0
CPC4MT	0	0	0	0	0	0	0	0	0	0	0	0	0	0	0	0	0	0	0	0	0	0	0	0
CPC4MT2	0	0	0	0	0	0	0	0	0	0	0	0	0	0	0	0	0	0	0	0	0	0	0	0
CPC5MT	0	0	0	0	0	0	0	0	0	0	0	0	0	0	0	0	0	0	0	0	0	0	0	0
CPC6MT	0	0	0	0	0	0	0	0	0	0	0	0	0	0	0	0	0	0	0	0	0	0	0	0
CPC6R	0	0	0	0	0	0	0	0	0	0	0	0	0	0	0	0	0	0	0	0	0	0	0	0
CPC7MT	0	0	0	0	0	0	0	0	0	0	0	0	0	0	0	0	0	0	0	0	0	0	0	0
CPC8MM	0	0	0	0	0	0	0	0	0	0	0	0	0	0	0	0	0	0	0	0	0	0	0	0
CPPPGO2	0	0	0	0	0	0	0	0	0	0	0	0	0	0	0	0	0	0	0	0	0	0	0	0
CS	4.37975	8.66739	0.255185	1.84727	0.230522	0.519789	0.621213	0.260562	1.13793	0.360031	1.04734	0.262058	0.518097	1.03216	0.0515718	0.363516	0.0763074	0.185446	0.146243	0.101936	0.142589	0.0415652	0.101313	0.0157695
CSND	-4.09951	-8.63184	-1.99577	-3.54665	-1.39905	-2.61878	-1.37217	-1.49051	-1.26874	-0.364969	-0.978074	-0.114108	1.19443	2.58746	0.659911	1.07351	0.462025	0.813073	0.435336	0.421163	0.379393	0.10286	0.287019	0.030598
CTPS1	0.289268	0.6384	0.196403	0.267496	0.111853	0.189974	0.105482	0.114345	0.0858068	0.0247233	0.0747212	0.0108416	0.270353	0.613989	0.242714	0.271826	0.0986443	0.176855	0.0969275	0.134568	0.081021	0.0230653	0.0728602	0.0121672
CTPS2	0.122551	0.332712	0.0870509	0.162582	0.0505293	0.0802121	0.0437405	0.0431747	0.0461036	0.0118799	0.0239619	0.00438599	0.0983118	0.327482	0.0739096	0.139435	0.0516499	0.0761304	0.0408327	0.0308004	0.0446726	0.0119894	0.0224968	0.00359467
CU2ex	0	0	0	0	0	0	0	0	0	0	0	0	0	0	0	0	0	0	0	0	0	0	0	0
CYRDAAT	0	0	0	0	0	0	0	0	0	0	0	0	0	0	0	0	0	0	0	0	0	0	0	0
CYRDAS1	0	0	0	0	0	0	0	0	0	0	0	0	0	0	0	0	0	0	0	0	0	0	0	0
CYRDAS2	0	0	0	0	0	0	0	0	0	0	0	0	0	0	0	0	0	0	0	0	0	0	0	0
CYSabc	0	0	0	0	0	0	0	0	0	0	0	0	0	0	0	0	0	0	0	0	0	0	0	0
CYSDS	0.13902	0.256735	0.0551423	0.127086	0.079653	0.0531795	0.0431413	0.0374813	0.0591367	0.0126793	0.0362855	0.00410492	0.125168	0.250592	0.0450984	0.115156	0.0628539	0.04772	0.0434065	0.0276217	0.0488237	0.00951292	0.0317045	0.00447934
CYSS	0.385352	0.643569	0.212111	0.29776	0.132855	0.111514	0.0720731	0.0552136	0.0699474	0.0126793	0.0405229	0.00410492	0.129712	0.259302	0.0444651	0.117404	0.0633035	0.0477254	0.0433806	0.0279088	0.0487031	0.00951292	0.0317174	0.00447934
CYSTA	0	0	0	0	0	0	0	0	0	0	0	0	0	0	0	0	0	0	0	0	0	0	0	0
CYSTL	0.0432482	0.0716504	0.0183099	0.0262385	0.00455632	0.00586538	0.00646004	0.00284876	0.000800099	0	0.000322919	0	0.0120389	0.0569922	0.00894285	0.01164	0.00225533	0.00231835	0.00316858	0.00192731	0.000569397	0	0.000132676	0
CYSTO	0	0	0	0	0	0	0	0	0	0	0	0	0	0	0	0	0	0	0	0	0	0	0	0
CYTD	2.63949	5.53883	1.36132	2.30252	0.915813	1.66542	0.872098	0.946284	0.828447	0.231564	0.611459	0.0702739	0.841193	1.71379	0.426536	0.696633	0.30332	0.521281	0.276568	0.301948	0.254972	0.0706125	0.184677	0.0208016
CYTDH	-4.09951	-8.63184	-1.99577	-3.54665	-1.39905	-2.61878	-1.37217	-1.49051	-1.26874	-0.364969	-0.978074	-0.114108	1.19443	2.58746	0.659911	1.07351	0.462025	0.813073	0.435336	0.421163	0.379393	0.10286	0.287019	0.030598
CYTDK1	0.3229	0.689593	0.157226	0.284476	0.10638	0.196224	0.108832	0.112314	0.100659	0.0283921	0.0659112	0.00869853	0.30757	0.638558	0.153712	0.26611	0.0968331	0.190989	0.101151	0.110815	0.103751	0.0288329	0.0597198	0.00833301
CYTDK2	0.311226	0.707668	0.167503	0.282515	0.113633	0.209514	0.109317	0.120641	0.103939	0.0293949	0.0811735	0.00818157	0.294912	0.701415	0.159535	0.274294	0.10404	0.213731	0.103837	0.122834	0.0975844	0.0286532	0.0834245	0.00770041
CYTDK3	0.321672	0.660018	0.162146	0.288886	0.103597	0.208709	0.109407	0.118104	0.0945827	0.0298193	0.0730257	0.00876976	0.296511	0.606543	0.154222	0.279782	0.103704	0.213933	0.104581	0.12082	0.0881895	0.0284917	0.0704948	0.00923871
CYTDK4	0.321402	0.64787	0.168096	0.296388	0.114825	0.20895	0.105662	0.117949	0.09854	0.0271785	0.0751364	0.00836443	0.315752	0.588627	0.158019	0.275612	0.112375	0.216844	0.104001	0.115915	0.0964687	0.0282562	0.0707885	0.0082001
CYTDK5	0.327962	0.716296	0.168466	0.288081	0.120709	0.202736	0.109897	0.128599	0.103177	0.0271398	0.0744228	0.00850082	0.306806	0.717664	0.162946	0.287113	0.113983	0.194943	0.118247	0.133321	0.0951531	0.0281001	0.0737828	0.0083666
CYTDK6	0.319177	0.726491	0.174499	0.292777	0.114202	0.211507	0.103461	0.114135	0.105575	0.0264722	0.0765157	0.00864647	0.318761	0.855542	0.171271	0.284333	0.112943	0.199074	0.101399	0.110345	0.0999922	0.0262861	0.0783194	0.00828975
CYTDK7	0.325215	0.728124	0.164309	0.296461	0.11626	0.19816	0.108279	0.114059	0.101354	0.0280316	0.0744334	0.00870186	0.322462	0.72907	0.148762	0.295463	0.10698	0.186875	0.105964	0.113751	0.100249	0.0265929	0.0720854	0.00847201
CYTDK8	0.318874	0.673442	0.167018	0.309324	0.113601	0.212057	0.113399	0.12095	0.10127	0.0280329	0.0736245	0.00827274	0.314823	0.653292	0.153756	0.299126	0.115512	0.207707	0.110909	0.114083	0.0986023	0.0270349	0.0719902	0.00798499
CYTDK9	0.337381	0.63589	0.155324	0.305067	0.11679	0.222281	0.109339	0.117067	0.0994815	0.0278443	0.075681	0.00839773	0.327177	0.634779	0.145202	0.31108	0.111405	0.218594	0.114914	0.114482	0.0991018	0.0267772	0.0718602	0.00829075
CYTK1	1.80116	3.69591	0.847172	1.51761	0.587208	1.10352	0.569964	0.616753	0.494927	0.146934	0.403358	0.0474824	0.982556	2.09281	0.520106	0.880859	0.358279	0.647647	0.349664	0.345831	0.313942	0.0860911	0.234534	0.025237
CYTK2	-0.327796	-0.650285	-0.0277699	-0.288648	-0.091827	-0.199359	-0.0971702	-0.156352	-0.0875726	-0.0370265	-0.0772437	-0.0161385	0.245567	0.435684	0.0203643	0.195929	0.0631261	0.121934	0.0659285	0.0958768	0.0571673	0.0241624	0.0508193	0.0112137
DADA	0.0921006	0.149327	0.0123078	0.0563164	0.0266575	0.0450322	0.0266119	0.0281709	0.0225865	0.0146205	0.0194478	0.00247563	0.0812184	0.128111	0.0126656	0.0409035	0.0246503	0.038645	0.0225048	0.0233698	0.0215047	0.0141518	0.0184536	0.0023265
DADK	-0.571926	-0.988169	-0.0688445	-0.41971	-0.138495	-0.271397	-0.191328	-0.180934	-0.153194	-0.0620439	-0.116152	-0.0215845	0.284357	0.473589	0.0307719	0.185166	0.0533241	0.128899	0.0851908	0.0799111	0.0794422	0.0253348	0.0629064	0.0114472
DADPT	0.306835	0.730327	0.176082	0.280756	0.0953144	0.155782	0.0941215	0.100777	0.0957151	0.0255222	0.0658737	0.00762704	0.279404	0.756471	0.158553	0.287158	0.0993223	0.141858	0.109546	0.1008	0.0992342	0.0242318	0.0603473	0.00755337
DAGK_CA	0.327426	0.575336	0.151213	0.229135	0.106608	0.192587	0.0867708	0.0963378	0.0967164	0.0255004	0.070668	0.00583267	0.311988	0.583842	0.136064	0.20628	0.107553	0.209207	0.0809733	0.0888177	0.0917552	0.0235389	0.0638012	0.00588447
DAMPPH	0.878762	1.7185	0.244927	0.700466	0.23381	0.427179	0.285449	0.281711	0.248909	0.0875661	0.182025	0.0292116	0.37875	0.88408	0.158479	0.345844	0.105444	0.184853	0.135887	0.128059	0.127504	0.0345023	0.0859607	0.013052
DAPDC	0.307014	0.763446	0.048823	0.2585	0.0744357	0.133991	0.120317	0.0936824	0.101269	0.0489135	0.108151	0.0163221	0.156963	0.43418	0.00927415	0.136238	0.0365979	0.0671112	0.0610386	0.0436055	0.0484465	0.0180851	0.0402889	0.00688805
DAPE	0.341566	0.81707	0.0724139	0.283073	0.0827121	0.142918	0.12414	0.0962146	0.102972	0.0489135	0.108817	0.0163221	0.156963	0.43418	0.00927415	0.136238	0.0365979	0.0671112	0.0610386	0.0436055	0.0484465	0.0180851	0.0402889	0.00688805
DATLex	0.180471	0.39878	0.00824555	0.153258	0.0341671	0.070819	0.0491118	0.0339073	0.0471082	0.015603	0.0295826	0.00588111	0.15896	0.399171	0.00680336	0.15668	0.0313094	0.0621195	0.0415566	0.0268068	0.0487056	0.0159971	0.0259381	0.00641922
DB4PS	0.0192201	0.0298293	0.0131228	0.0136695	0.00460385	0.00496575	0.00212675	0.00140859	0.000947412	0	0.000370464	0	1.14549e-16	7.94901e-16	1.66617e-16	1.44054e-16	1.90915e-17	7.2027e-17	1.04135e-17	3.18915e-17	2.03932e-17	0	7.97287e-18	0
DBTS	0	0	0	0	0	0	0	0	0	0	0	0	0	0	0	0	0	0	0	0	0	0	0	0
DCMPDA	0.00328841	0.00463293	0.0030163	0.00306562	0.000909058	0.000787231	0.000331871	0.000267958	0.00022212	0	6.3675e-05	0	0.00220202	0.00245995	0.00155418	0.00142928	0.000632329	0.000458759	0.000221597	0.000151739	0.000102929	0	3.30045e-05	0
DCTPD	0.000625832	0.000739675	0.000310869	0.000217979	9.91537e-05	0.00011376	0.000155739	4.29028e-05	2.33141e-05	0	1.08535e-05	0	0.000402776	0.000507856	0.000188476	0.000173532	6.19673e-05	6.62874e-05	8.82368e-05	2.41061e-05	1.78754e-05	0	6.99094e-06	0
DCTPD2	1.53001	3.39229	0.880673	1.37581	0.55048	1.02061	0.550489	0.544366	0.483951	0.132982	0.387785	0.0429229	0.985216	2.14776	0.570677	0.918309	0.36277	0.657704	0.352447	0.361847	0.321127	0.0860145	0.240085	0.0274041
DCYTD	0.324507	0.645653	0.0247536	0.285582	0.0909179	0.198572	0.0968383	0.156084	0.0873505	0.0370265	0.07718	0.0161385	0.245341	0.435577	0.0202985	0.19578	0.0632761	0.121858	0.0659453	0.0958763	0.0571813	0.0241624	0.0508178	0.0112137
DDGLK	0	0	0	0	0	0	0	0	0	0	0	0	0	0	0	0	0	0	0	0	0	0	0	0
DDGLNOR	0	0	0	0	0	0	0	0	0	0	0	0	0	0	0	0	0	0	0	0	0	0	0	0
DDPA	0.168584	0.26164	0.115103	0.119899	0.0403815	0.0435558	0.0186543	0.0123551	0.00830998	0	0.00324943	0	1.74948e-15	5.05404e-15	2.04106e-15	1.09689e-15	3.33234e-16	5.41505e-16	1.52732e-16	2.25627e-16	1.50996e-16	0	2.25627e-17	0
DDPGA	0	0	0	0	0	0	0	0	0	0	0	0	0	0	0	0	0	0	0	0	0	0	0	0
DGK1	-0.404995	-0.835023	-0.0567516	-0.36117	-0.0973006	-0.261713	-0.137373	-0.162204	-0.106109	-0.0533002	-0.102163	-0.0197739	0.24719	0.501111	0.0304573	0.228685	0.0609512	0.118472	0.0808665	0.0892278	0.0651572	0.0291132	0.0498242	0.0114039
DGMPPH	0.674237	1.38441	0.197965	0.629269	0.198247	0.422229	0.234086	0.274694	0.197876	0.0786212	0.162566	0.027506	0.397468	0.718078	0.133431	0.354681	0.117586	0.19837	0.132536	0.124358	0.104637	0.0382833	0.0771493	0.0134241
DGUAPT	0.269241	0.549387	0.141214	0.268099	0.100946	0.160516	0.0967126	0.11249	0.0917668	0.0253209	0.0604033	0.00773212	0.299933	0.544608	0.133812	0.255018	0.0964317	0.161118	0.10432	0.0972761	0.0836173	0.0252959	0.0578572	0.0070705
DHAD1	0.26616	0.413077	0.181725	0.189295	0.0637541	0.0687657	0.0294513	0.0195062	0.0131198	0	0.0051302	0	7.10898e-15	7.16452e-15	3.05464e-16	5.2762e-16	7.6366e-16	7.35891e-16	7.0465e-16	3.08935e-16	2.77695e-16	0	2.60339e-18	0
DHAD2	0.0714311	0.11086	0.0487708	0.0508025	0.0171101	0.0184551	0.00790405	0.00523502	0.00352104	0	0.00137683	0	9.85816e-16	1.38847e-16	1.13161e-15	7.77545e-16	7.6366e-17	1.04135e-16	9.89287e-17	3.47118e-17	4.07864e-17	0	1.97424e-17	0
DHAPT	0.00104813	0.00119863	0.000646694	0.000566328	0.000134127	0.00033163	0.0001044	4.90467e-05	3.55894e-05	0	1.39516e-05	0	0.000623568	0.000933961	0.000347061	0.000450875	9.80746e-05	0.000148117	5.81814e-05	4.3437e-05	2.10362e-05	0	8.15141e-06	0
DHDPRx	0.176144	0.380537	0.0398358	0.13802	0.0414915	0.0722911	0.0615481	0.0378968	0.0493192	0.0254162	0.0508318	0.00839811	0.133223	0.330743	0.0227855	0.11489	0.0317072	0.0537125	0.0464798	0.0307482	0.0395114	0.0175619	0.0395874	0.00632183
DHDPRy	0.165422	0.436533	0.032578	0.145053	0.0412206	0.0706266	0.0625923	0.0583179	0.0536525	0.0234973	0.0579848	0.00792403	0.130133	0.350735	0.0212028	0.111576	0.0320615	0.0528047	0.0513617	0.0464007	0.0427065	0.0165664	0.0400091	0.00590486
DHDPS	0.341566	0.81707	0.0724139	0.283073	0.0827121	0.142918	0.12414	0.0962146	0.102972	0.0489135	0.108817	0.0163221	0.156963	0.43418	0.00927415	0.136238	0.0365979	0.0671112	0.0610386	0.0436055	0.0484465	0.0180851	0.0402889	0.00688805
DHFR	0.00976669	0.0134911	0.00485391	0.00526112	0.00204941	0.0018593	0.000957849	0.000672759	0.000339318	0	0.00014315	0	0.00320605	0.00724135	0.00340865	0.00320819	0.00106101	0.00111094	0.000524517	0.000317656	0.000241754	0	8.50507e-05	0
DHFRx	0.00633122	0.0114926	0.0061372	0.00618787	0.00180658	0.0022998	0.000823429	0.00050702	0.000454194	0	0.000167135	0	0.00320605	0.00724135	0.00340865	0.00320819	0.00106101	0.00111094	0.000524517	0.000317656	0.000241754	0	8.50507e-05	0
DHFS	0.00623196	0.00967192	0.00425497	0.00443223	0.00149276	0.00161011	0.000689584	0.000456726	0.000307191	0	0.00012012	0	7.98372e-17	9.37219e-17	1.64881e-17	1.64881e-17	1.30169e-18	1.08474e-17	1.21491e-17	8.73219e-18	1.95254e-18	0	6.37287e-19	0
DHMBDH	0.132828	0.142468	0.0863027	0.112513	0.0393584	0.029527	0.0142834	0.00982002	0.00653494	0	0.00188072	0	0.0768768	0.112935	0.0544269	0.0584826	0.0166786	0.0187846	0.00844306	0.0058512	0.0035608	0	0.00137821	0
DHNAOT4x	0	0	0	0	0	0	0	0	0	0	0	0	0	0	0	0	0	0	0	0	0	0	0	0
DHNPA	0.00623196	0.00967192	0.00425497	0.00443223	0.00149276	0.00161011	0.000689584	0.000456726	0.000307191	0	0.00012012	0	7.98372e-17	9.37219e-17	1.64881e-17	1.64881e-17	1.30169e-18	1.08474e-17	1.21491e-17	8.73219e-18	1.95254e-18	0	6.37287e-19	0
DHORD5	0.045283	0.0702786	0.0309177	0.0322057	0.0108468	0.0116994	0.00501068	0.00331868	0.00223213	0	0.000872823	0	7.22006e-16	4.16542e-17	5.24149e-16	5.34562e-16	1.09342e-16	2.82901e-16	2.77695e-17	3.42779e-17	9.97965e-18	0	1.28e-17	0
DHORTS	-0.045283	-0.0702786	-0.0309177	-0.0322057	-0.0108468	-0.0116994	-0.00501068	-0.00331868	-0.00223213	0	-0.000872823	0	7.22006e-16	5.55389e-17	5.24149e-16	5.34562e-16	1.07607e-16	2.84637e-16	2.95051e-17	3.47118e-17	9.97965e-18	0	1.29085e-17	0
DHPPDA2	0.00961004	0.0149146	0.00656141	0.00683475	0.00230192	0.00248287	0.00106338	0.000704297	0.000473706	0	0.000185232	0	5.90101e-17	3.99186e-16	8.41762e-17	7.28948e-17	9.54575e-18	3.51457e-17	4.98983e-18	1.61627e-17	1.01966e-17	0	3.9322e-18	0
DHPS	0.00563331	0.00906967	0.00384297	0.00402598	0.00140059	0.001246	0.000667468	0.000394237	0.000287779	0	0.000114477	0	0.000416778	0.000262568	0.000190672	0.000172761	6.41927e-05	0.000166957	1.2628e-05	4.32351e-05	1.70585e-05	0	4.51692e-06	0
DHQS	0.168584	0.26164	0.115103	0.119899	0.0403815	0.0435558	0.0186543	0.0123551	0.00830998	0	0.00324943	0	1.74948e-15	5.05404e-15	2.04106e-15	1.08301e-15	3.26291e-16	5.34562e-16	1.52732e-16	2.23891e-16	1.50996e-16	0	2.29966e-17	0
DHQTi	0.168584	0.26164	0.115103	0.119899	0.0403815	0.0435558	0.0186543	0.0123551	0.00830998	0	0.00324943	0	1.74948e-15	5.05404e-15	2.04106e-15	1.08301e-15	3.26291e-16	5.34562e-16	1.52732e-16	2.23891e-16	1.50996e-16	0	2.29966e-17	0
DM_4CRSOL	0	0	0	0	0	0	0	0	0	0	0	0	0	0	0	0	0	0	0	0	0	0	0	0
DM_5DRIB	0	0	0	0	0	0	0	0	0	0	0	0	0	0	0	0	0	0	0	0	0	0	0	0
DMADPDH	0	0	0	0	0	0	0	0	0	0	0	0	0	0	0	0	0	0	0	0	0	0	0	0
DMATT	0	0	0	0	0	0	0	0	0	0	0	0	0	0	0	0	0	0	0	0	0	0	0	0
DMPPS	0	0	0	0	0	0	0	0	0	0	0	0	0	0	0	0	0	0	0	0	0	0	0	0
DNA_CA	0.00882464	0.0136957	0.00602517	0.00627617	0.0021138	0.00227996	0.000976471	0.000646737	0.000434992	0	0.000170094	0	1.33641e-16	2.15213e-16	5.03322e-17	1.29302e-16	0	1.99593e-17	6.07457e-18	6.29152e-18	4.2305e-18	0	2.68474e-18	0
DNADDP	0.129413	0.307999	0.0622145	0.142802	0.0362472	0.0964595	0.0475081	0.0429685	0.0316207	0.0109587	0.0420172	0.00375637	0.141863	0.290826	0.0546297	0.144571	0.0318223	0.0846815	0.0485707	0.0367289	0.0251903	0.0117394	0.0351996	0.00356294
DNMPPA	0.00623196	0.00967192	0.00425497	0.00443223	0.00149276	0.00161011	0.000689584	0.000456726	0.000307191	0	0.00012012	0	7.98372e-17	9.37219e-17	1.64881e-17	1.64881e-17	1.30169e-18	1.06305e-17	1.22576e-17	8.73219e-18	1.95254e-18	0	6.23728e-19	0
DNOR	0	0	0	0	0	0	0	0	0	0	0	0	0	0	0	0	0	0	0	0	0	0	0	0
DNTPPA	0.00623196	0.00967192	0.00425497	0.00443223	0.00149276	0.00161011	0.000689584	0.000456726	0.000307191	0	0.00012012	0	7.98372e-17	9.37219e-17	1.64881e-17	1.64881e-17	1.30169e-18	1.08474e-17	1.22576e-17	8.67796e-18	1.95254e-18	0	6.23728e-19	0
DPCOAK	0.113823	0.224414	0.0423262	0.102398	0.0277587	0.0570665	0.0402339	0.033384	0.0314156	0.00725479	0.0238607	0.0026747	0.106413	0.188017	0.0336285	0.0847518	0.0241403	0.0539339	0.0380733	0.0284788	0.0323686	0.00624076	0.0214288	0.00234932
DPFL	0.0787873	0.122212	0.0488281	0.0519187	0.0144132	0.0108022	0.00798443	0.00553297	0.00248404	0	0.00102849	0	0.0227212	0.0454083	0.0135449	0.0180063	0.00533635	0.0073474	0.0026185	0.00219644	0.0013707	0	0.000589943	0
DPR	0.00386343	0.00599599	0.00263782	0.00274771	0.00092542	0.000998165	0.000427499	0.000283142	0.000190439	0	7.44671e-05	0	8.37423e-17	6.94237e-17	4.85966e-17	3.08067e-17	1.08474e-17	1.12813e-17	7.8644e-18	4.82711e-18	2.98305e-19	0	1.72203e-18	0
DRPA	1.29798	2.46479	0.147912	1.06418	0.325635	0.730916	0.42524	0.49898	0.346498	0.152371	0.295443	0.0574969	0.46147	0.812979	0.0433676	0.341187	0.107235	0.200217	0.128577	0.125293	0.112333	0.0403589	0.0889501	0.0160184
DTMPK	0.00986595	0.0153118	0.00673614	0.00701676	0.00236322	0.00254899	0.00109169	0.000723053	0.000486321	0	0.000190165	0	1.64881e-16	2.77695e-16	7.89694e-17	1.03268e-16	2.38644e-17	2.95051e-17	2.08271e-17	1.03051e-17	3.47118e-18	0	2.52203e-18	0
DURADy	0	0	0	0	0	0	0	0	0	0	0	0	0	0	0	0	0	0	0	0	0	0	0	0
DURIK1	0.00344859	0.00405128	0.00243809	0.00228453	0.00107847	0.00076562	0.00029885	0.000241989	0.00015465	0	5.15186e-05	0	0.00206281	0.00298294	0.0016378	0.00151219	0.000599385	0.000505453	0.000198741	0.000153514	0.000107729	0	3.03468e-05	0
DURIPP	0.321059	0.641601	0.0223155	0.283297	0.0898395	0.197806	0.0965395	0.155842	0.0871958	0.0370265	0.0771285	0.0161385	0.245664	0.435441	0.0201678	0.1959	0.0631392	0.121931	0.0659531	0.0958743	0.0571638	0.0241624	0.050818	0.0112137
DUTPDP	0.00312895	0.00662761	0.00128174	0.00166661	0.0003757	0.00099614	0.000460974	0.000213105	0.000109551	0	7.49713e-05	0	0.00133756	0.00211144	0.000765447	0.000740595	0.000145571	0.000172399	0.000149801	7.89815e-05	5.72829e-05	0	1.46129e-05	0
DXPRIi	0	0	0	0	0	0	0	0	0	0	0	0	0	0	0	0	0	0	0	0	0	0	0	0
DXPS	0	0	0	0	0	0	0	0	0	0	0	0	0	0	0	0	0	0	0	0	0	0	0	0
DXTH	0.0787019	0.174663	0.0398869	0.0708041	0.0233138	0.0459481	0.022855	0.0219195	0.020881	0.00718003	0.0187713	0.00215382	0.0557431	0.127216	0.0286279	0.0471668	0.01664	0.0334338	0.0160701	0.0149759	0.0146972	0.00528002	0.0120618	0.00144702
DXTL	0	0	0	0	0	0	0	0	0	0	0	0	0	0	0	0	0	0	0	0	0	0	0	0
E4PD	0	0	0	0	0	0	0	0	0	0	0	0	0	0	0	0	0	0	0	0	0	0	0	0
EAR100x	0.0713673	0.110761	0.0487271	0.0507571	0.0170948	0.0184386	0.00789698	0.00523034	0.00351789	0	0.00137559	0	9.71931e-16	6.94237e-16	5.62332e-16	4.79023e-16	1.83973e-16	1.38847e-17	1.38847e-16	9.11186e-17	1.30169e-18	0	9.11186e-18	0
EAR120x	0.0713673	0.110761	0.0487271	0.0507571	0.0170948	0.0184386	0.00789698	0.00523034	0.00351789	0	0.00137559	0	9.58047e-16	6.66467e-16	5.69274e-16	4.79023e-16	1.83973e-16	1.38847e-17	1.38847e-16	9.11186e-17	1.73559e-18	0	9.11186e-18	0
EAR140x	0.0713673	0.110761	0.0487271	0.0507571	0.0170948	0.0184386	0.00789698	0.00523034	0.00351789	0	0.00137559	0	9.85816e-16	6.52582e-16	5.62332e-16	4.92908e-16	1.83973e-16	1.38847e-17	1.40583e-16	9.19863e-17	2.16949e-18	0	9.11186e-18	0
EAR160x	0.0599485	0.0930393	0.0409308	0.042636	0.0143597	0.0154884	0.00663346	0.00439349	0.00295503	0	0.0011555	0	8.95565e-16	2.77695e-17	6.24813e-16	8.26142e-16	1.30169e-16	2.88108e-16	2.51661e-17	8.85152e-17	3.99186e-17	0	3.68813e-18	0
EAR180x	0.00256922	0.0039874	0.00175418	0.00182726	0.000615414	0.00066379	0.000284291	0.000188292	0.000126644	0	4.95214e-05	0	3.47118e-17	8.76474e-17	1.34508e-17	3.08067e-17	4.01356e-18	1.14983e-17	2.49491e-18	2.41356e-18	2.7661e-18	0	2.16949e-19	0
EAR40x	0.0713673	0.110761	0.0487271	0.0507571	0.0170948	0.0184386	0.00789698	0.00523034	0.00351789	0	0.00137559	0	9.99701e-16	7.35891e-16	5.62332e-16	4.58196e-16	1.83973e-16	1.38847e-17	1.38847e-16	9.11186e-17	1.30169e-18	0	9.3288e-18	0
EAR60x	0.0713673	0.110761	0.0487271	0.0507571	0.0170948	0.0184386	0.00789698	0.00523034	0.00351789	0	0.00137559	0	9.85816e-16	7.22006e-16	5.62332e-16	4.72081e-16	1.83973e-16	1.38847e-17	1.38847e-16	9.11186e-17	1.30169e-18	0	9.11186e-18	0
EAR80x	0.0713673	0.110761	0.0487271	0.0507571	0.0170948	0.0184386	0.00789698	0.00523034	0.00351789	0	0.00137559	0	9.85816e-16	6.94237e-16	5.62332e-16	4.72081e-16	1.83973e-16	1.38847e-17	1.38847e-16	9.11186e-17	1.30169e-18	0	9.11186e-18	0
ECOAH1	3.9831	8.10204	3.60255	4.41402	2.06786	4.18498	1.9612	2.62505	1.83992	0.692645	1.39048	0.22723	0.241964	0.497196	0.0506764	0.24272	0.0642009	0.0971665	0.0534212	0.0548025	0.105425	0.0248627	0.0538594	0.00838404
ECOAH9	0	0	0	0	0	0	0	0	0	0	0	0	0	0	0	0	0	0	0	0	0	0	0	0
EDA	0	0	0	0	0	0	0	0	0	0	0	0	0	0	0	0	0	0	0	0	0	0	0	0
EDD	0	0	0	0	0	0	0	0	0	0	0	0	0	0	0	0	0	0	0	0	0	0	0	0
EHGLAT	0	0	0	0	0	0	0	0	0	0	0	0	0	0	0	0	0	0	0	0	0	0	0	0
EHGLAT2_D	0	0	0	0	0	0	0	0	0	0	0	0	0	0	0	0	0	0	0	0	0	0	0	0
ENO	24.1979	47.3591	11.2187	20.7961	8.42633	16.0871	8.8602	9.67165	8.36952	2.7455	6.47843	1.24272	0.467292	0.931331	0.169706	0.360811	0.155113	0.276222	0.153399	0.14549	0.144443	0.0415389	0.0965735	0.0157165
EOTCOA	0	0	0	0	0	0	0	0	0	0	0	0	0	0	0	0	0	0	0	0	0	0	0	0
ETHAAL	0	0	0	0	0	0	0	0	0	0	0	0	0	0	0	0	0	0	0	0	0	0	0	0
ETHAex	0	0	0	0	0	0	0	0	0	0	0	0	0	0	0	0	0	0	0	0	0	0	0	0
ETNR	0	0	0	0	0	0	0	0	0	0	0	0	0	0	0	0	0	0	0	0	0	0	0	0
ETOHex	0	0	0.063742	0	0.0727886	0.846489	0.234342	0.697054	0.329858	0.247881	0.289972	0.114675	0	0	0.00329512	0	0.0047455	0.0335317	0.0114688	0.0400389	0.0151485	0.0146711	0.0163631	0.00694766
EX_12ppd_R(e)	0.225483	0.444719	0.0318266	0.160264	0.042187	0.134539	0.0902199	0.0757914	0.0524625	0.020941	0.0427522	0.00667418	0.155633	0.268093	0.0182376	0.107847	0.0309321	0.081001	0.0713196	0.0569482	0.0400445	0.0138251	0.0279769	0.00489787
EX_15dap(e)	0	0	0	0	0	0	0	0	0	0	0	0	0	0	0	0	0	0	0	0	0	0	0	0
EX_4abz(e)	-0.00623196	-0.00967192	-0.00425497	-0.00443223	-0.00149276	-0.00161011	-0.000689584	-0.000456726	-0.000307191	0	-0.00012012	0	8.0705e-17	9.37219e-17	1.56203e-17	1.64881e-17	1.30169e-18	1.10644e-17	1.21491e-17	8.67796e-18	1.8983e-18	0	6.23728e-19	0
EX_ac(e)	1.22161	2.81995	1.69761	1.24649	0.556667	-0.116839	-0.105985	-0.141619	-0.385463	0.11725	-0.253371	0.107506	0.0661723	0.156376	0.0169865	0.0671826	0.0285462	0.00584455	0.00647255	0.00759564	0.0200388	0.00711382	0.0139158	0.00613271
EX_acgal(e)	0	0	0	0	0	0	0	0	0	0	0	0	0	0	0	0	0	0	0	0	0	0	0	0
EX_acgam(e)	0	0	0	0	0	0	0	0	0	0	0	0	0	0	0	0	0	0	0	0	0	0	0	0
EX_acln(e)	0	0	0	0	0	0	0	0	0	0	0	0	0	0	0	0	0	0	0	0	0	0	0	0
EX_actn(e)	0	0	0	1.31939	0.995659	2.28994	1.23348	1.4394	0.878693	0.0590658	0.499403	0	0	0	0	0.0748785	0.0491032	0.133249	0.0664246	0.0769023	0.0448752	0.00312134	0.0279307	0
EX_actoin(e)	1.27054	2.25189	0.0812517	0.940517	0.240206	0.2526	0.242324	0.0889838	0.152068	0.0279166	0.132702	0.00740621	0.343824	0.587132	0.0244015	0.251906	0.0650646	0.130087	0.0959023	0.0502027	0.0823863	0.0172993	0.0743686	0.00504463
EX_akg(e)	0.0988257	0.149694	0.00550019	0.0398043	0.038311	0.0525173	0.0323212	0.0320004	0.0225119	0.00972347	0.0429196	0.00297608	0.0981274	0.119264	0.00362675	0.0301769	0.0374407	0.0450789	0.0308249	0.0374334	0.0197658	0.00841576	0.036072	0.00278516
EX_ala_D(e)	0	0	0	0	0	0	0	0	0	0	0	0	0	0	0	0	0	0	0	0	0	0	0	0
EX_ala_L(e)	0	0	0	0	0	0	0	0	0	0	0	0	0	0	0	0	0	0	0	0	0	0	0	0
EX_amylose(e)	0	0	0	0	0	0	0	0	0	0	0	0	0	0	0	0	0	0	0	0	0	0	0	0
EX_arab_L(e)	0	0	0	0	0	0	0	0	0	0	0	0	0	0	0	0	0	0	0	0	0	0	0	0
EX_arbt(e)	0	0	0	0	0	0	0	0	0	0	0	0	0	0	0	0	0	0	0	0	0	0	0	0
EX_arg_L(e)	0	0	0	0	0	0	0	0	0	0	0	0	0	0	0	0	0	0	0	0	0	0	0	0
EX_asn_L(e)	0	0	0	0	0	0	0	0	0	0	0	0	0	0	0	0	0	0	0	0	0	0	0	0
EX_asp_D(e)	0	0	0	0	0	0	0	0	0	0	0	0	0	0	0	0	0	0	0	0	0	0	0	0
EX_asp_L(e)	0	0	0	0	0	0	0	0	0	0	0	0	0	0	0	0	0	0	0	0	0	0	0	0
EX_btn(e)	0	0	0	0	0	0	0	0	0	0	0	0	0	0	0	0	0	0	0	0	0	0	0	0
EX_but(e)	4.05662	8.05449	3.59516	3.58047	1.03637	-0.369945	-0.222029	-0.568349	-0.817911	0.0820343	-0.597885	0.1037	0.230458	0.470015	0.00775786	0.214637	0.0545673	0.0186515	0.0141962	0.0334702	0.041109	0.00456379	0.0309294	0.00596974
EX_butoh(e)	0.0218722	0.213381	0.0566417	0.918935	1.0611	4.60948	2.20879	3.21905	2.68653	0.619308	2.00744	0.126194	0.00110128	0.0121788	0.00225599	0.0468607	0.0300914	0.0801353	0.0496233	0.0414965	0.0895365	0.0228488	0.0451864	0.0058207
EX_ca2(e)	0	0	0	0	0	0	0	0	0	0	0	0	0	0	0	0	0	0	0	0	0	0	0	0
EX_cd2(e)	0	0	0	0	0	0	0	0	0	0	0	0	0	0	0	0	0	0	0	0	0	0	0	0
EX_cel(e)	0	0	0	0	0	0	0	0	0	0	0	0	0	0	0	0	0	0	0	0	0	0	0	0
EX_chol(e)	0	0	0	0	0	0	0	0	0	0	0	0	0	0	0	0	0	0	0	0	0	0	0	0
EX_cl(e)	0	0	0	0	0	0	0	0	0	0	0	0	0	0	0	0	0	0	0	0	0	0	0	0
EX_co2(e)	9.59329	18.4578	7.53463	10.3059	5.68835	13.4633	6.42174	8.64874	5.7071	1.49862	3.57956	0.618707	3.72751	8.27057	1.40727	3.97377	1.44641	1.84306	1.41925	0.917863	1.77586	0.5617	1.17629	0.234019
EX_cobalt2(e)	0	0	0	0	0	0	0	0	0	0	0	0	0	0	0	0	0	0	0	0	0	0	0	0
EX_cu2(e)	0	0	0	0	0	0	0	0	0	0	0	0	0	0	0	0	0	0	0	0	0	0	0	0
EX_cys_L(e)	0	0	0	0	0	0	0	0	0	0	0	0	0	0	0	0	0	0	0	0	0	0	0	0
EX_datl(e)	0.180471	0.39878	0.00824555	0.153258	0.0341671	0.070819	0.0491118	0.0339073	0.0471082	0.015603	0.0295826	0.00588111	0.15896	0.399171	0.00680336	0.15668	0.0313094	0.0621195	0.0415566	0.0268068	0.0487056	0.0159971	0.0259381	0.00641922
EX_dextrin(e)	0	0	0	0	0	0	0	0	0	0	0	0	0	0	0	0	0	0	0	0	0	0	0	0
EX_etha(e)	0	0	0	0	0	0	0	0	0	0	0	0	0	0	0	0	0	0	0	0	0	0	0	0
EX_etoh(e)	0	0	0.063742	0	0.0727886	0.846489	0.234342	0.697054	0.329858	0.247881	0.289972	0.114675	0	0	0.00329512	0	0.0047455	0.0335317	0.0114688	0.0400389	0.0151485	0.0146711	0.0163631	0.00694766
EX_fe2(e)	0	0	0	0	0	0	0	0	0	0	0	0	0	0	0	0	0	0	0	0	0	0	0	0
EX_fe3(e)	0	0	0	0	0	0	0	0	0	0	0	0	0	0	0	0	0	0	0	0	0	0	0	0
EX_for(e)	8.94545	18.6341	2.05335	7.77686	2.4893	2.86425	2.34274	1.35654	2.564	0.962891	2.55908	0.514751	3.8403	7.75707	1.40777	4.02903	1.39871	1.97464	1.46649	0.925795	1.71049	0.566632	1.19443	0.235143
EX_fru(e)	0	0	0	0	0	0	0	0	0	0	0	0	0	0	0	0	0	0	0	0	0	0	0	0
EX_fum(e)	0	0	0	0	0	0	0	0	0	0	0	0	0	0	0	0	0	0	0	0	0	0	0	0
EX_gal(e)	0	0	0	0	0	0	0	0	0	0	0	0	0	0	0	0	0	0	0	0	0	0	0	0
EX_galn(e)	0	0	0	0	0	0	0	0	0	0	0	0	0	0	0	0	0	0	0	0	0	0	0	0
EX_galt(e)	0	0	0	0	0	0	0	0	0	0	0	0	0	0	0	0	0	0	0	0	0	0	0	0
EX_galur(e)	0	0	0	0	0	0	0	0	0	0	0	0	0	0	0	0	0	0	0	0	0	0	0	0
EX_glc(e)	-13.7411	-26.5653	-6.36655	-11.6589	-4.65006	-8.72573	-4.80086	-5.19525	-4.46143	-1.45877	-3.43932	-0.651306	0.0918537	0.178558	0.00365975	0.0341967	0.0228253	0.0423623	0.0161419	0.0156708	0.0143387	0.00847761	0.0229324	0.00261906
EX_glcn(e)	0	0	0	0	0	0	0	0	0	0	0	0	0	0	0	0	0	0	0	0	0	0	0	0
EX_gln_L(e)	0	0	0	0	0	0	0	0	0	0	0	0	0	0	0	0	0	0	0	0	0	0	0	0
EX_glu_L(e)	0	0	0	0	0	0	0	0	0	0	0	0	0	0	0	0	0	0	0	0	0	0	0	0
EX_gly(e)	0	0	0	0	0	0	0	0	0	0	0	0	0	0	0	0	0	0	0	0	0	0	0	0
EX_glyc3p(e)	0	0	0	0	0	0	0	0	0	0	0	0	0	0	0	0	0	0	0	0	0	0	0	0
EX_glyc(e)	0.000325643	0.000181908	0.000110301	0.000100942	5.2999e-05	2.99182e-05	1.96255e-05	1.49407e-05	4.48262e-06	0	2.54056e-06	0	9.57497e-05	0.000118526	5.93046e-05	4.35118e-05	3.1438e-05	1.52742e-05	1.78389e-05	9.33024e-06	3.45798e-06	0	1.91483e-06	0
EX_glycogen(e)	0	0	0	0	0	0	0	0	0	0	0	0	0	0	0	0	0	0	0	0	0	0	0	0
EX_h2(e)	12.0781	27.8383	2.2472	6.56006	2.42797	2.6264	2.52551	1.48021	3.04975	0.955176	2.20932	1.17514	4.60601	12.7687	1.31389	3.99693	1.45504	1.69997	1.61372	1.03016	1.8473	0.57738	1.27352	0.265773
EX_h2o(e)	10.0821	14.4665	8.0128	9.41748	3.62251	7.62979	3.32911	4.266	2.27803	0.46875	1.44666	-0.252335	2.4714	5.94671	0.79656	1.94582	0.52382	0.935381	0.770492	0.576455	0.531701	0.202593	0.429124	0.0784936
EX_h(e)	11.0705	23.3337	6.16002	11.4984	4.27419	2.98018	2.10387	1.08909	0.921978	1.02536	1.30558	0.532479	3.96023	8.0368	1.71487	4.29952	1.54033	2.09292	1.52427	0.971232	1.78219	0.595696	1.2308	0.241018
EX_his_L(e)	0	0	0	0	0	0	0	0	0	0	0	0	0	0	0	0	0	0	0	0	0	0	0	0
EX_ile_L(e)	0	0	0	0	0	0	0	0	0	0	0	0	0	0	0	0	0	0	0	0	0	0	0	0
EX_inulin(e)	0	0	0	0	0	0	0	0	0	0	0	0	0	0	0	0	0	0	0	0	0	0	0	0
EX_k(e)	0	0	0	0	0	0	0	0	0	0	0	0	0	0	0	0	0	0	0	0	0	0	0	0
EX_lac_L(e)	0.558194	0.823154	0.0138178	0.281953	0.0920038	0.135609	0.154983	0.0749077	0.127226	0.0387943	0.0907244	0.0142958	0.542747	0.800611	0.0117006	0.270664	0.0853628	0.118266	0.139572	0.0725821	0.134777	0.03483	0.0920756	0.0140667
EX_lcts(e)	0	0	0	0	0	0	0	0	0	0	0	0	0	0	0	0	0	0	0	0	0	0	0	0
EX_leu_L(e)	0	0	0	0	0	0	0	0	0	0	0	0	0	0	0	0	0	0	0	0	0	0	0	0
EX_lys_L(e)	0.248538	0.672692	0.00889765	0.216911	0.0604288	0.118883	0.113847	0.0893968	0.0983861	0.0489135	0.107023	0.0163221	0.156963	0.43418	0.00927415	0.136238	0.0365979	0.0671112	0.0610386	0.0436055	0.0484465	0.0180851	0.0402889	0.00688805
EX_mal_L(e)	0.34012	0.6312	0.0298912	0.223195	0.0816869	0.180979	0.082733	0.10912	0.0677587	0.0239953	0.0743272	0.00787736	0.215106	0.400889	0.021053	0.155176	0.0442965	0.132217	0.0499467	0.0693329	0.0386769	0.0163715	0.0586336	0.00537855
EX_malt(e)	0	0	0	0	0	0	0	0	0	0	0	0	0	0	0	0	0	0	0	0	0	0	0	0
EX_man(e)	0	0	0	0	0	0	0	0	0	0	0	0	0	0	0	0	0	0	0	0	0	0	0	0
EX_melez(e)	0	0	0	0	0	0	0	0	0	0	0	0	0	0	0	0	0	0	0	0	0	0	0	0
EX_melib(e)	0	0	0	0	0	0	0	0	0	0	0	0	0	0	0	0	0	0	0	0	0	0	0	0
EX_met_L(e)	0	0	0	0	0	0	0	0	0	0	0	0	0	0	0	0	0	0	0	0	0	0	0	0
EX_mg2(e)	0	0	0	0	0	0	0	0	0	0	0	0	0	0	0	0	0	0	0	0	0	0	0	0
EX_mn2(e)	0	0	0	0	0	0	0	0	0	0	0	0	0	0	0	0	0	0	0	0	0	0	0	0
EX_mnl(e)	0	0	0	0	0	0	0	0	0	0	0	0	0	0	0	0	0	0	0	0	0	0	0	0
EX_n2(e)	0	0	0	0	0	0	0	0	0	0	0	0	0	0	0	0	0	0	0	0	0	0	0	0
EX_na1(e)	0	0	0	0	0	0	0	0	0	0	0	0	0	0	0	0	0	0	0	0	0	0	0	0
EX_nh4(e)	-0.564901	-1.21938	-0.407782	-0.507267	-0.235277	-0.299352	-0.169243	-0.131173	-0.122291	-0.031041	-0.121019	-0.00927591	0.367094	0.874229	0.260716	0.309147	0.117625	0.164784	0.102983	0.0718027	0.0859432	0.0164864	0.0653911	0.00644101
EX_no2(e)	0	0	0	0	0	0	0	0	0	0	0	0	0	0	0	0	0	0	0	0	0	0	0	0
EX_no3(e)	-2.66029	-4.43867	-1.4064	-1.91258	-0.545477	-0.685452	-0.38473	-0.292504	-0.246154	-0.0777202	-0.174607	-0.0268729	0.484254	1.25812	0.257819	0.43611	0.134533	0.201214	0.132685	0.103752	0.0909778	0.0352833	0.074757	0.0119192
EX_pectin(e)	0	0	0	0	0	0	0	0	0	0	0	0	0	0	0	0	0	0	0	0	0	0	0	0
EX_phe_L(e)	0	0	0	0	0	0	0	0	0	0	0	0	0	0	0	0	0	0	0	0	0	0	0	0
EX_pi(e)	-0.343025	-0.53237	-0.234206	-0.243962	-0.0821658	-0.0886247	-0.0379566	-0.0251395	-0.0169087	0	-0.00661175	0	5.72051e-15	5.55389e-16	5.33174e-15	4.83189e-15	1.11078e-15	2.22156e-16	3.05464e-16	6.14399e-16	1.90915e-16	0	6.50847e-17	0
EX_ppa(e)	0.301957	0.685805	0.0211424	0.255534	0.0859023	0.145729	0.0830507	0.113452	0.110089	0.0294616	0.0635866	0.00918547	0.169296	0.346974	0.0131072	0.155121	0.0571329	0.0838915	0.0514396	0.0491834	0.0728801	0.0163118	0.0407753	0.00515888
EX_pro_L(e)	0	0	0	0	0	0	0	0	0	0	0	0	0	0	0	0	0	0	0	0	0	0	0	0
EX_ptrc(e)	0	0	0	0	0	0	0	0	0	0	0	0	0	0	0	0	0	0	0	0	0	0	0	0
EX_pyr(e)	0	0	0	0	0	0	0	0	0	0	0	0	0	0	0	0	0	0	0	0	0	0	0	0
EX_raff(e)	0	0	0	0	0	0	0	0	0	0	0	0	0	0	0	0	0	0	0	0	0	0	0	0
EX_rbl_L(e)	0	0	0	0	0	0	0	0	0	0	0	0	0	0	0	0	0	0	0	0	0	0	0	0
EX_rib_D(e)	0	0	0	0	0	0	0	0	0	0	0	0	0	0	0	0	0	0	0	0	0	0	0	0
EX_saln(e)	0	0	0	0	0	0	0	0	0	0	0	0	0	0	0	0	0	0	0	0	0	0	0	0
EX_sbt(e)	0	0	0	0	0	0	0	0	0	0	0	0	0	0	0	0	0	0	0	0	0	0	0	0
EX_ser_L(e)	0	0	0	0	0	0	0	0	0	0	0	0	0	0	0	0	0	0	0	0	0	0	0	0
EX_so4(e)	-0.331365	-0.514275	-0.226245	-0.23567	-0.079373	-0.0856124	-0.0366665	-0.024285	-0.0163339	0	-0.00638702	0	3.11018e-15	9.99701e-15	2.16602e-15	4.85966e-15	4.44311e-16	1.04135e-15	9.51104e-16	1.83973e-16	7.6366e-17	0	3.21084e-17	0
EX_spm(e)	0	0	0	0	0	0	0	0	0	0	0	0	0	0	0	0	0	0	0	0	0	0	0	0
EX_spmd(e)	0	0	0	0	0	0	0	0	0	0	0	0	0	0	0	0	0	0	0	0	0	0	0	0
EX_starch(e)	0	0	0	0	0	0	0	0	0	0	0	0	0	0	0	0	0	0	0	0	0	0	0	0
EX_succ(e)	5.04373	10.0677	0.293646	2.39966	0.358622	0.807554	0.85186	0.443469	1.30501	0.423258	1.15914	0.280187	0.565494	1.02304	0.0292068	0.383943	0.0898696	0.221002	0.157968	0.127156	0.138475	0.0452316	0.11491	0.0161476
EX_sucr(e)	0	0	0	0	0	0	0	0	0	0	0	0	0	0	0	0	0	0	0	0	0	0	0	0
EX_thm(e)	0	0	0	0	0	0	0	0	0	0	0	0	0	0	0	0	0	0	0	0	0	0	0	0
EX_thr_L(e)	0	0	0	0	0	0	0	0	0	0	0	0	0	0	0	0	0	0	0	0	0	0	0	0
EX_tre(e)	0	0	0	0	0	0	0	0	0	0	0	0	0	0	0	0	0	0	0	0	0	0	0	0
EX_trp_L(e)	0	0	0	0	0	0	0	0	0	0	0	0	0	0	0	0	0	0	0	0	0	0	0	0
EX_tura(e)	0	0	0	0	0	0	0	0	0	0	0	0	0	0	0	0	0	0	0	0	0	0	0	0
EX_tyr_L(e)	0	0	0	0	0	0	0	0	0	0	0	0	0	0	0	0	0	0	0	0	0	0	0	0
EX_ura(e)	0	0	0	0	0	0	0	0	0	0	0	0	0	0	0	0	0	0	0	0	0	0	0	0
EX_urea(e)	0.0639668	0.138611	0.0105359	0.0683769	0.0185328	0.0376242	0.0192811	0.0271609	0.0217513	0.00546708	0.0157305	0.00175229	0.0637599	0.160642	0.0101095	0.068231	0.0160159	0.0331738	0.0160936	0.0265501	0.0199651	0.00455301	0.014083	0.00180847
EX_val_L(e)	0	0	0	0	0	0	0	0	0	0	0	0	0	0	0	0	0	0	0	0	0	0	0	0
EX_xan(e)	0	0	0	0	0	0	0	0	0	0	0	0	0	0	0	0	0	0	0	0	0	0	0	0
EX_xyl_D(e)	0	0	0	0	0	0	0	0	0	0	0	0	0	0	0	0	0	0	0	0	0	0	0	0
EX_xylan(e)	0	0	0	0	0	0	0	0	0	0	0	0	0	0	0	0	0	0	0	0	0	0	0	0
EX_zn2(e)	0	0	0	0	0	0	0	0	0	0	0	0	0	0	0	0	0	0	0	0	0	0	0	0
FBA	12.8336	25.0599	6.19822	10.991	4.44978	8.33994	4.57361	4.94045	4.30297	1.38378	3.30281	0.620771	0.420171	0.815925	0.157566	0.352791	0.119957	0.220522	0.134919	0.129118	0.121161	0.0385749	0.093775	0.0132462
FBA2	0	0	0	0	0	0	0	0	0	0	0	0	0	0	0	0	0	0	0	0	0	0	0	0
FBA3	0.275402	0.630576	0.148727	0.268731	0.0943565	0.186705	0.0916275	0.101205	0.0886609	0.0265924	0.0667356	0.00779575	0.269518	0.607813	0.155179	0.272284	0.0937143	0.173093	0.0957032	0.0971843	0.0915986	0.0267061	0.0667446	0.00766207
FBP	0.239242	0.650695	0.120283	0.241342	0.0913668	0.207025	0.113727	0.132377	0.0872125	0.0264024	0.06365	0.00726364	0.225289	0.659058	0.113065	0.227972	0.0851553	0.193049	0.112884	0.162476	0.0873022	0.0243259	0.0604152	0.00701235
FDXNH	12.0781	27.8383	2.2472	6.56006	2.42797	2.6264	2.52551	1.48021	3.04975	0.955176	2.20932	1.17514	4.60601	12.7687	1.31389	3.99693	1.45504	1.69997	1.61372	1.03016	1.8473	0.57738	1.27352	0.265773
FDXNRx	-12.6968	-25.1194	0.66724	-5.35398	-0.188338	4.31378	0.933643	4.00592	0.794311	0.332352	0.000647643	-0.477449	2.34756	4.5621	0.976271	1.77608	0.615951	1.34246	0.829481	1.04639	0.894607	0.249468	0.68155	0.0771191
FDXNRy	12.9325	23.9387	5.87937	10.4749	3.82102	7.74481	3.68963	4.30223	3.5823	1.06808	3.01276	0.345647	2.06551	4.70487	1.10258	1.74012	0.593745	1.42601	0.899954	1.02156	0.844776	0.239081	0.661619	0.074889
FE2ex	0	0	0	0	0	0	0	0	0	0	0	0	0	0	0	0	0	0	0	0	0	0	0	0
FE3ex	0	0	0	0	0	0	0	0	0	0	0	0	0	0	0	0	0	0	0	0	0	0	0	0
FFSD	-0.306022	-0.618916	-0.160859	-0.254515	-0.101724	-0.185218	-0.0999215	-0.105087	-0.0870288	-0.0244834	-0.0688953	-0.00740998	0.315588	0.599693	0.15546	0.272007	0.0962041	0.179101	0.0983947	0.102552	0.0845027	0.0241486	0.0625323	0.00759534
FLDR2	0	0	0	0	0	0	0	0	0	0	0	0	0	0	0	0	0	0	0	0	0	0	0	0
FMNAT	0.00353339	0.00548377	0.00241248	0.00251298	0.000846364	0.000912895	0.000390979	0.000258954	0.000174171	0	6.81056e-05	0	3.51457e-17	8.67796e-18	4.33898e-17	2.60339e-18	4.77288e-18	2.21288e-17	1.68135e-18	3.95932e-18	3.82372e-18	0	9.8983e-19	0
FMNRx	0	0	0	0	0	0	0	0	0	0	0	0	0	0	0	0	0	0	0	0	0	0	0	0
FMNRx2	0	0	0	0	0	0	0	0	0	0	0	0	0	0	0	0	0	0	0	0	0	0	0	0
FNT	0	0	0	0	0	0	0	0	0	0	0	0	0	0	0	0	0	0	0	0	0	0	0	0
FODR	1.03562	1.6568	0.43888	0.653972	0.164437	0.223492	0.123892	0.0703101	0.0787091	0.0239931	0.0559668	0.00936485	0.714442	1.20394	0.330691	0.467385	0.128813	0.185838	0.105269	0.0525899	0.0604334	0.0203951	0.0514154	0.00856688
FOLD3	0.000598648	0.000602251	0.000412005	0.000406248	9.2176e-05	0.000364109	2.21159e-05	6.24895e-05	1.94124e-05	0	5.6435e-06	0	0.000416778	0.000262568	0.000190672	0.000172761	6.41927e-05	0.000166957	1.2628e-05	4.32351e-05	1.70585e-05	0	4.51692e-06	0
FOLR2	0	0	0	0	0	0	0	0	0	0	0	0	0	0	0	0	0	0	0	0	0	0	0	0
FOLR2x	0	0	0	0	0	0	0	0	0	0	0	0	0	0	0	0	0	0	0	0	0	0	0	0
FOMETRi	0	0	0	0	0	0	0	0	0	0	0	0	0	0	0	0	0	0	0	0	0	0	0	0
FORex	8.94545	18.6341	2.05335	7.77686	2.4893	2.86425	2.34274	1.35654	2.564	0.962891	2.55908	0.514751	3.8403	7.75707	1.40777	4.02903	1.39871	1.97464	1.46649	0.925795	1.71049	0.566632	1.19443	0.235143
FRU1pts	0	0	0	0	0	0	0	0	0	0	0	0	0	0	0	0	0	0	0	0	0	0	0	0
FRU2pts	0	0	0	0	0	0	0	0	0	0	0	0	0	0	0	0	0	0	0	0	0	0	0	0
FRUabc	0	0	0	0	0	0	0	0	0	0	0	0	0	0	0	0	0	0	0	0	0	0	0	0
FRUex	0	0	0	0	0	0	0	0	0	0	0	0	0	0	0	0	0	0	0	0	0	0	0	0
FRUK	0	0	0	0	0	0	0	0	0	0	0	0	0	0	0	0	0	0	0	0	0	0	0	0
FT	0	0	0	0	0	0	0	0	0	0	0	0	0	0	0	0	0	0	0	0	0	0	0	0
FTHFCL	0	0	0	0	0	0	0	0	0	0	0	0	0	0	0	0	0	0	0	0	0	0	0	0
FTHFLi	0.134988	0.203909	0.0969872	0.0896986	0.0327888	0.0338406	0.0159295	0.0103575	0.00651779	0	0.00252779	0	0.0147832	0.0198966	0.0104198	0.00805417	0.00339004	0.00362751	0.00154826	0.00135975	0.000792234	0	0.000225968	0
FUM	0.242442	0.500653	0.0142069	0.175975	0.0406992	0.111262	0.0728321	0.0575169	0.052953	0.0201923	0.0485419	0.00654224	0.230118	0.440213	0.0132285	0.155654	0.0373985	0.0965398	0.0771882	0.0479867	0.0486655	0.0191074	0.0447422	0.00624211
FUMex	0	0	0	0	0	0	0	0	0	0	0	0	0	0	0	0	0	0	0	0	0	0	0	0
G1PACT	0.0725318	0.112568	0.0495222	0.0515853	0.0173738	0.0187395	0.00802584	0.00531568	0.0035753	0	0.00139804	0	1.11078e-15	1.44401e-15	1.1802e-15	2.91579e-16	1.28434e-16	5.90101e-17	1.54468e-16	6.85559e-17	7.28948e-17	0	1.01966e-17	0
G1PTT	0	0	0	0	0	0	0	0	0	0	0	0	0	0	0	0	0	0	0	0	0	0	0	0
G1SAT	0	0	0	0	0	0	0	0	0	0	0	0	0	0	0	0	0	0	0	0	0	0	0	0
G3PD2	-1.34736	-2.31742	-0.439137	-0.965169	-0.25832	-0.458994	-0.299474	-0.162633	-0.20497	-0.0620163	-0.126998	-0.0180609	0.412317	0.852062	0.141384	0.324091	0.103287	0.188089	0.13403	0.105462	0.0831795	0.0346984	0.0683204	0.010203
G3PD3	1.1222	1.96872	0.285584	0.80534	0.204528	0.400813	0.274587	0.146168	0.193898	0.0620163	0.122668	0.0180609	0.412407	0.851896	0.141412	0.324123	0.103298	0.18807	0.134035	0.105473	0.0831781	0.0346984	0.0683205	0.010203
G5SADs	0.0748716	0.1162	0.0511198	0.0532494	0.0179342	0.019344	0.00828475	0.00548717	0.00369063	0	0.00144314	0	4.16542e-17	6.10928e-16	7.01179e-16	5.41505e-16	1.38847e-17	1.00664e-16	4.16542e-17	5.20677e-18	6.20474e-17	0	4.98983e-18	0
G5SD	0.0258962	0.0272279	0.0119279	0.0131269	0.00411292	0.00582943	0.00217762	0.00177609	0.00105868	0	0.000349337	0	0.0163353	0.0189446	0.00894716	0.00945632	0.00370127	0.0039292	0.00160112	0.00121097	0.000754058	0	0.000271453	0
G6PDA	0.281091	0.645112	0.153576	0.285551	0.104624	0.186408	0.0959864	0.102857	0.086547	0.0255043	0.061723	0.00783329	0.263784	0.655104	0.150504	0.269161	0.107873	0.189123	0.089684	0.0969643	0.0840333	0.025313	0.0614542	0.0077058
GAL6PI	0	0	0	0	0	0	0	0	0	0	0	0	0	0	0	0	0	0	0	0	0	0	0	0
GALK	0	0	0	0	0	0	0	0	0	0	0	0	0	0	0	0	0	0	0	0	0	0	0	0
GALNpts	0	0	0	0	0	0	0	0	0	0	0	0	0	0	0	0	0	0	0	0	0	0	0	0
GALpts	0	0	0	0	0	0	0	0	0	0	0	0	0	0	0	0	0	0	0	0	0	0	0	0
GALT	0.047957	0.0575951	0.0319721	0.0353093	0.0132601	0.009092	0.00531474	0.00246482	0.00197543	0	0.00111541	0	0.0249991	0.0418565	0.0184856	0.0169823	0.00589823	0.00683392	0.00263275	0.00176459	0.00132793	0	0.00045421	0
GALTpts	0	0	0	0	0	0	0	0	0	0	0	0	0	0	0	0	0	0	0	0	0	0	0	0
GALU	0.042345	0.0825524	0.029683	0.0289143	0.0083702	0.0142386	0.00467743	0.00415321	0.00247581	0	0.000625148	0	0.0249991	0.0418565	0.0184856	0.0169823	0.00589823	0.00683392	0.00263275	0.00176459	0.00132793	0	0.00045421	0
GALURabc	0	0	0	0	0	0	0	0	0	0	0	0	0	0	0	0	0	0	0	0	0	0	0	0
GAPD	24.584	47.9125	11.5211	21.0699	8.53054	16.0769	8.87612	9.63858	8.34934	2.7309	6.45923	1.23881	0.529831	1.06364	0.199358	0.443464	0.178117	0.32464	0.177986	0.170295	0.171493	0.0510322	0.118483	0.0168171
GAPD2	0.306365	0.600196	0.14131	0.251991	0.10184	0.188051	0.0972731	0.107599	0.0974067	0.025659	0.0637268	0.0076554	0.285685	0.564524	0.144352	0.242392	0.10411	0.183182	0.0964562	0.107833	0.0976738	0.0258893	0.0609123	0.00770671
GAPD3	0.311082	0.576461	0.141354	0.263846	0.104601	0.196676	0.0940935	0.105679	0.097598	0.0258422	0.0642907	0.00763513	0.312558	0.599993	0.132448	0.262339	0.108962	0.188505	0.0940982	0.100862	0.0948388	0.0266668	0.0627954	0.0070989
GARFT	0.0155668	0.0157754	0.0144839	0.00854895	0.00263708	0.00341824	0.00180846	0.00173215	0.000687231	0	0.000227631	0	0.012331	0.0121663	0.00935961	0.00690101	0.00217975	0.00287894	0.00140513	0.0013808	0.000671108	0	0.000192237	0
GARFT2	0.0538684	0.0872664	0.0329827	0.0369231	0.0144875	0.0153149	0.00653039	0.00320399	0.00285264	0	0.00117389	0	0.015204	0.0223217	0.00795303	0.0130376	0.00339636	0.00328819	0.00147222	0.0013918	0.000787279	0	0.000230743	0
GART	0.0143246	0.0269524	0.00972181	0.0140987	0.00293865	0.00290729	0.000929401	0.00120242	0.000588886	0	0.000212943	0	0.0113105	0.0207509	0.00731385	0.0124124	0.00251738	0.00210815	0.00082814	0.00083913	0.000497416	0	0.000167605	0
GAT1_CA	0.0356836	0.0553805	0.0243636	0.0253785	0.00854742	0.00921931	0.00394849	0.00261517	0.00175895	0	0.000687797	0	4.85966e-16	3.12406e-16	2.84637e-16	2.42983e-16	9.37219e-17	5.20677e-18	6.94237e-17	4.55593e-17	1.08474e-18	0	4.44745e-18	0
GCALDD	0.00623196	0.00967192	0.00425497	0.00443223	0.00149276	0.00161011	0.000689584	0.000456726	0.000307191	0	0.00012012	0	7.98372e-17	9.37219e-17	1.64881e-17	1.64881e-17	1.30169e-18	1.08474e-17	1.21491e-17	8.73219e-18	1.95254e-18	0	6.37287e-19	0
GDPDPK	0.134582	0.296882	0.0645794	0.132107	0.0560631	0.0949087	0.0374725	0.0488124	0.0370561	0.0151518	0.0365515	0.00442411	0.117249	0.274768	0.0610153	0.125238	0.0637174	0.0912707	0.0444569	0.0469282	0.03068	0.0124484	0.0347812	0.00437107
GF6PTA	0.353623	0.75768	0.203099	0.337136	0.121998	0.205147	0.104012	0.108173	0.0901223	0.0255043	0.063121	0.00783329	0.263784	0.655104	0.150504	0.269161	0.107873	0.189123	0.089684	0.0969643	0.0840333	0.025313	0.0614542	0.0077058
GFUCOR	0	0	0	0	0	0	0	0	0	0	0	0	0	0	0	0	0	0	0	0	0	0	0	0
GHBDHx	-0.0953861	-0.165833	-0.0492546	-0.0853796	-0.0296085	-0.0545534	-0.0255577	-0.0256511	-0.0287041	-0.008697	-0.0190767	-0.00266498	0.0814259	0.138463	0.0494301	0.0853533	0.0266302	0.0576188	0.0223601	0.022334	0.0282819	0.00860344	0.0185199	0.00251601
GHMT2r	-0.264663	-0.407606	-0.173023	-0.184694	-0.0594052	-0.0581415	-0.0282426	-0.0183204	-0.0113249	0	-0.00465057	0	0.0140755	0.0302031	0.0102097	0.0125967	0.00362653	0.0073721	0.00194308	0.00199091	0.00111413	0	0.00052698	0
GK1	0.437858	0.886024	0.0791888	0.384542	0.105172	0.270204	0.141009	0.164612	0.107729	0.0533002	0.102796	0.0197739	0.24719	0.501111	0.0304573	0.228685	0.0609512	0.118472	0.0808665	0.0892278	0.0651572	0.0291132	0.0498242	0.0114039
GL	0	0	0	0	0	0	0	0	0	0	0	0	0	0	0	0	0	0	0	0	0	0	0	0
GLCabc	0.307789	0.63069	0.160053	0.275837	0.114127	0.191864	0.0989624	0.110175	0.0946477	0.0265766	0.0705112	0.00820881	0.323117	0.596834	0.149324	0.262294	0.110151	0.189312	0.0998719	0.101113	0.0920656	0.0266235	0.071341	0.00790115
GLCNex	0	0	0	0	0	0	0	0	0	0	0	0	0	0	0	0	0	0	0	0	0	0	0	0
GLCNH	0	0	0	0	0	0	0	0	0	0	0	0	0	0	0	0	0	0	0	0	0	0	0	0
GLCNPT	0	0	0	0	0	0	0	0	0	0	0	0	0	0	0	0	0	0	0	0	0	0	0	0
GLCpts	13.4333	25.9346	6.2065	11.3831	4.53593	8.53386	4.7019	5.08507	4.36678	1.43219	3.36881	0.643098	0.329965	0.622317	0.149426	0.261598	0.113189	0.192044	0.100837	0.103115	0.0928275	0.0281581	0.076501	0.00831611
GLGC	0.236106	0.523988	0.119661	0.212412	0.0699415	0.137844	0.0685651	0.0657584	0.062643	0.0215401	0.056314	0.00646145	0.167229	0.381648	0.0858836	0.1415	0.0499201	0.100301	0.0482102	0.0449276	0.0440916	0.0158401	0.0361855	0.00434106
GLNabc	0	0	0	0	0	0	0	0	0	0	0	0	0	0	0	0	0	0	0	0	0	0	0	0
GLNS	1.72252	3.61445	0.993984	1.57466	0.542632	0.990329	0.515688	0.537831	0.471688	0.137543	0.327726	0.0415436	0.49923	1.12753	0.275572	0.466269	0.180431	0.316192	0.175748	0.190231	0.164783	0.0473787	0.122031	0.0139429
GLU5K	0.0258962	0.0272279	0.0119279	0.0131269	0.00411292	0.00582943	0.00217762	0.00177609	0.00105868	0	0.000349337	0	0.0163353	0.0189446	0.00894716	0.00945632	0.00370127	0.0039292	0.00160112	0.00121097	0.000754058	0	0.000271453	0
GLUCYS	0	0	0	0	0	0	0	0	0	0	0	0	0	0	0	0	0	0	0	0	0	0	0	0
GLUDy	3.53896	6.37748	1.56787	2.67228	0.892409	1.14636	0.726461	0.574748	0.545528	0.172131	0.406775	0.0557635	0.654109	1.46401	0.26506	0.56771	0.205638	0.35895	0.236166	0.217863	0.201483	0.0636757	0.156429	0.0198264
GLUex	0	0	0	0	0	0	0	0	0	0	0	0	0	0	0	0	0	0	0	0	0	0	0	0
GLUPRT	0.0837598	0.129994	0.0571884	0.0595708	0.0200633	0.0216404	0.00926825	0.00613856	0.00412876	0	0.00161446	0	1.01359e-15	1.05524e-15	5.62332e-16	1.25657e-15	7.6366e-17	2.46454e-16	9.37219e-17	7.54982e-17	9.54575e-18	0	1.84407e-17	0
GLUR	0.245887	0.38054	0.161112	0.177759	0.058271	0.0628997	0.0270603	0.0176481	0.0119314	0	0.00468141	0	0.0143672	0.0255544	0.0106778	0.00761076	0.00403899	0.00380145	0.00154371	0.00118066	0.000798568	0	0.000284902	0
GLUSx	0.285437	0.619144	0.156734	0.266056	0.0964414	0.179484	0.0985644	0.10411	0.0923545	0.0261303	0.0644234	0.00723278	0.285286	0.642363	0.16296	0.261267	0.0930576	0.181294	0.100317	0.100413	0.0916412	0.0257266	0.0646112	0.00723196
GLUSy	0.295142	0.626926	0.145718	0.257614	0.0949537	0.168184	0.0979806	0.102628	0.0953047	0.0273823	0.0738569	0.00743443	0.285528	0.632283	0.139407	0.265444	0.0939262	0.168958	0.101166	0.108519	0.0999653	0.0275011	0.0784496	0.00711648
GLUTRR	0	0	0	0	0	0	0	0	0	0	0	0	0	0	0	0	0	0	0	0	0	0	0	0
GLUTRS	0	0	0	0	0	0	0	0	0	0	0	0	0	0	0	0	0	0	0	0	0	0	0	0
GLXCL	0.00190245	0.00281869	0.00150964	0.0014282	0.000481306	0.000577773	0.000236115	0.000167184	0.00010009	0	3.61844e-05	0	0.000789631	0.00123508	0.000536017	0.000523163	0.000189875	0.000168658	8.90819e-05	4.34294e-05	3.75043e-05	0	1.61122e-05	0
GLYabc	0	0	0	0	0	0	0	0	0	0	0	0	0	0	0	0	0	0	0	0	0	0	0	0
GLYC3Pabc	0	0	0	0	0	0	0	0	0	0	0	0	0	0	0	0	0	0	0	0	0	0	0	0
GLYCDH1	0	0	0	0	0	0	0	0	0	0	0	0	0	0	0	0	0	0	0	0	0	0	0	0
GLYCDx	0.00104813	0.00119863	0.000646694	0.000566328	0.000134127	0.00033163	0.0001044	4.90467e-05	3.55894e-05	0	1.39516e-05	0	0.000623568	0.000933961	0.000347061	0.000450875	9.80746e-05	0.000148117	5.81814e-05	4.3437e-05	2.10362e-05	0	8.15141e-06	0
GLYCex	-0.000325643	-0.000181908	-0.000110301	-0.000100942	-5.2999e-05	-2.99182e-05	-1.96255e-05	-1.49407e-05	-4.48262e-06	0	-2.54056e-06	0	9.57497e-05	0.000118526	5.93046e-05	4.35118e-05	3.1438e-05	1.52742e-05	1.78389e-05	9.33024e-06	3.45798e-06	0	1.91483e-06	0
GLYCK	0.00108502	0.00155782	0.000590785	0.00080287	0.000293305	0.000343319	0.000121246	9.72225e-05	3.77017e-05	0	1.51682e-05	0	0.000702056	0.00105426	0.000459366	0.000541373	0.000200391	0.000195627	9.1256e-05	5.08636e-05	2.50872e-05	0	1.28797e-05	0
GLYCK2	0.000817425	0.00126088	0.000918851	0.000625334	0.000188002	0.000234453	0.00011487	6.99611e-05	6.23879e-05	0	2.10162e-05	0	0.000627826	0.000960421	0.000557313	0.000449189	0.000142986	0.000196127	8.99083e-05	4.67689e-05	3.36589e-05	0	1.41372e-05	0
GLYCLTDx	-0.00623196	-0.00967192	-0.00425497	-0.00443223	-0.00149276	-0.00161011	-0.000689584	-0.000456726	-0.000307191	0	-0.00012012	0	7.98372e-17	9.54575e-17	1.64881e-17	1.73559e-17	1.30169e-18	1.06305e-17	1.22576e-17	8.67796e-18	1.95254e-18	0	6.23728e-19	0
GLYCS	0.0127491	0.0237388	0.0066557	0.010884	0.00262315	0.00580675	0.00138318	0.00115217	0.00120332	0	0.000343628	0	0.0105526	0.020299	0.00520445	0.00948539	0.00192819	0.00330948	0.00107203	0.00110269	0.000904897	0	0.000234944	0
GLYK	0.000812885	0.00148692	0.000423828	0.00062197	0.000319469	0.000184537	9.39434e-05	2.00794e-05	4.54025e-05	0	1.92275e-05	0	0.000687179	0.00100989	0.0002737	0.000511565	0.000119034	0.000131932	4.31835e-05	1.41624e-05	2.53207e-05	0	9.87384e-06	0
GLYOX	0.128847	0.307172	0.0729419	0.106439	0.0482417	0.0907149	0.0428783	0.0523605	0.042298	0.0126104	0.031074	0.00351104	0.124336	0.275975	0.0683261	0.0914641	0.0452795	0.0914899	0.0397571	0.0521247	0.0404592	0.0120073	0.0273509	0.00354886
GMAND	0	0	0	0	0	0	0	0	0	0	0	0	0	0	0	0	0	0	0	0	0	0	0	0
GMPR	0.182203	0.342171	0.0752598	0.146272	0.0602285	0.11045	0.0645528	0.0740683	0.0589121	0.0227278	0.0389972	0.00458117	0.16216	0.275286	0.0562788	0.119742	0.0531501	0.1022	0.051289	0.065406	0.0489161	0.0179744	0.0356569	0.00421225
GMPS	0.20674	0.387582	0.072225	0.178577	0.0623296	0.133195	0.066427	0.0712998	0.049604	0.0217604	0.054212	0.0058335	0.152504	0.299733	0.0554269	0.128984	0.0517522	0.103236	0.0495663	0.0565109	0.0456888	0.0206958	0.0383844	0.00450953
GMPS2	0.111839	0.218049	0.0473405	0.0947387	0.028204	0.0991156	0.0345495	0.0529085	0.0399862	0.0190962	0.0300438	0.00409932	0.109206	0.182339	0.0309952	0.0866185	0.0244935	0.0766581	0.0244903	0.0409201	0.0294995	0.017176	0.0238257	0.00371297
GND	0	0	0	0	0	0	0	0	0	0	0	0	0	0	0	0	0	0	0	0	0	0	0	0
GNGH	0	0	0	0	0	0	0	0	0	0	0	0	0	0	0	0	0	0	0	0	0	0	0	0
GPDDA1	0	0	0	0	0	0	0	0	0	0	0	0	0	0	0	0	0	0	0	0	0	0	0	0
GPDDA2	0	0	0	0	0	0	0	0	0	0	0	0	0	0	0	0	0	0	0	0	0	0	0	0
GRTT	0	0	0	0	0	0	0	0	0	0	0	0	0	0	0	0	0	0	0	0	0	0	0	0
GTPCII2	0.00961004	0.0149146	0.00656141	0.00683475	0.00230192	0.00248287	0.00106338	0.000704297	0.000473706	0	0.000185232	0	5.72745e-17	3.9745e-16	8.33084e-17	7.37626e-17	9.54575e-18	3.51457e-17	4.98983e-18	1.60542e-17	1.01966e-17	0	3.9322e-18	0
GTPCIt	0.00623196	0.00967192	0.00425497	0.00443223	0.00149276	0.00161011	0.000689584	0.000456726	0.000307191	0	0.00012012	0	7.89694e-17	9.54575e-17	1.64881e-17	1.73559e-17	1.51864e-18	1.06305e-17	1.22576e-17	8.62372e-18	1.95254e-18	0	6.23728e-19	0
GTPCIw	0.00623196	0.00967192	0.00425497	0.00443223	0.00149276	0.00161011	0.000689584	0.000456726	0.000307191	0	0.00012012	0	7.89694e-17	9.37219e-17	1.73559e-17	1.64881e-17	1.30169e-18	1.08474e-17	1.22576e-17	8.62372e-18	1.95254e-18	0	6.10169e-19	0
GTPCIx	0.00623196	0.00967192	0.00425497	0.00443223	0.00149276	0.00161011	0.000689584	0.000456726	0.000307191	0	0.00012012	0	7.89694e-17	9.54575e-17	1.64881e-17	1.73559e-17	1.51864e-18	1.06305e-17	1.22576e-17	8.62372e-18	1.95254e-18	0	6.23728e-19	0
GTPDPDP	0.0919985	0.170053	0.0518726	0.0602256	0.0316302	0.0644729	0.027492	0.0472116	0.0358472	0.0108539	0.0191616	0.00259999	0.0899786	0.160169	0.0427247	0.0582897	0.0285307	0.0552728	0.0247788	0.0426275	0.0329768	0.00975979	0.018447	0.002864
GTPDPK	0.0919985	0.170053	0.0518726	0.0602256	0.0316302	0.0644729	0.027492	0.0472116	0.0358472	0.0108539	0.0191616	0.00259999	0.0899786	0.160169	0.0427247	0.0582897	0.0285307	0.0552728	0.0247788	0.0426275	0.0329768	0.00975979	0.018447	0.002864
GUACYC	0	0	0	0	0	0	0	0	0	0	0	0	0	0	0	0	0	0	0	0	0	0	0	0
GUAD	0.103514	0.212459	0.0218685	0.103672	0.0224335	0.11337	0.0327875	0.0477316	0.0290582	0.0181288	0.0446251	0.00535165	0.0679249	0.188024	0.0123443	0.101323	0.021006	0.0699587	0.0226359	0.0327946	0.0183186	0.0183611	0.0209093	0.00311754
GUAPRT	0.301481	0.622564	0.0348831	0.257498	0.0748671	0.148343	0.104585	0.114472	0.0770506	0.0351714	0.0575375	0.0144222	0.242983	0.477425	0.0321302	0.205377	0.0614797	0.1095	0.0819062	0.0870637	0.0634213	0.0251225	0.0474938	0.011693
GUI1	0	0	0	0	0	0	0	0	0	0	0	0	0	0	0	0	0	0	0	0	0	0	0	0
GUI2	0	0	0	0	0	0	0	0	0	0	0	0	0	0	0	0	0	0	0	0	0	0	0	0
H2ex	12.0781	27.8383	2.2472	6.56006	2.42797	2.6264	2.52551	1.48021	3.04975	0.955176	2.20932	1.17514	4.60601	12.7687	1.31389	3.99693	1.45504	1.69997	1.61372	1.03016	1.8473	0.57738	1.27352	0.265773
H2Oex	10.0821	14.4665	8.0128	9.41748	3.62251	7.62979	3.32911	4.266	2.27803	0.46875	1.44666	-0.252335	2.4714	5.94671	0.79656	1.94582	0.52382	0.935381	0.770492	0.576455	0.531701	0.202593	0.429124	0.0784936
Habc	-4.36264	-8.59968	-0.336337	-1.80096	-0.0726895	-0.155794	-0.498571	-0.068834	-0.983381	-0.324672	-0.883281	-0.253411	0.699258	1.4519	0.258377	0.552369	0.187701	0.348626	0.203612	0.191956	0.180849	0.0578584	0.150289	0.0192562
HACD1x	3.9831	8.10204	3.60255	4.41402	2.06786	4.18498	1.9612	2.62505	1.83992	0.692645	1.39048	0.22723	0.241964	0.497196	0.0506764	0.24272	0.0642009	0.0971665	0.0534212	0.0548025	0.105425	0.0248627	0.0538594	0.00838404
HACD2i	0	0	0	0	0	0	0	0	0	0	0	0	0	0	0	0	0	0	0	0	0	0	0	0
HACNH	0	0	0	0	0	0	0	0	0	0	0	0	0	0	0	0	0	0	0	0	0	0	0	0
HBADS	0	0	0	0	0	0	0	0	0	0	0	0	0	0	0	0	0	0	0	0	0	0	0	0
HCITH	0	0	0	0	0	0	0	0	0	0	0	0	0	0	0	0	0	0	0	0	0	0	0	0
HCO3E	8.76928	17.2846	1.93304	5.40656	1.42553	2.5604	1.79058	1.43082	2.13764	0.665352	1.82699	0.35789	0.760593	1.58916	0.314879	0.627847	0.205528	0.419764	0.247662	0.253766	0.24109	0.0674126	0.170377	0.0227055
HCS	0	0	0	0	0	0	0	0	0	0	0	0	0	0	0	0	0	0	0	0	0	0	0	0
HCYSMT	-0.0144876	-0.0224845	-0.00989161	-0.0103037	-0.00347025	-0.00374304	-0.00160309	-0.00106176	-0.000714133	0	-0.000279246	0	2.95051e-16	3.43647e-16	8.67796e-17	6.94237e-18	4.03525e-17	5.55389e-17	3.12406e-17	1.60542e-17	2.06101e-18	0	1.08474e-19	0
HCYSMT2	0	0	0	0	0	0	0	0	0	0	0	0	0	0	0	0	0	0	0	0	0	0	0	0
HETZK	0	0	0	0	0	0	0	0	0	0	0	0	0	0	0	0	0	0	0	0	0	0	0	0
HEX1	0.95144	1.95242	0.492907	0.818089	0.310526	0.562887	0.292927	0.306164	0.270103	0.0824071	0.217325	0.02463	0.503364	0.997443	0.240564	0.408062	0.151193	0.299121	0.156777	0.153996	0.137199	0.0424922	0.103531	0.0121683
HEX7	0	0	0	0	0	0	0	0	0	0	0	0	0	0	0	0	0	0	0	0	0	0	0	0
HIBD	0	0	0	0	0	0	0	0	0	0	0	0	0	0	0	0	0	0	0	0	0	0	0	0
HISabc	0	0	0	0	0	0	0	0	0	0	0	0	0	0	0	0	0	0	0	0	0	0	0	0
HISTDOR	0.0239196	0.0371229	0.0163315	0.0170119	0.00572954	0.00617993	0.00264677	0.00175301	0.00117906	0	0.000461047	0	4.82494e-16	1.31905e-16	1.80502e-16	1.04135e-17	4.85966e-17	5.11999e-17	2.82034e-17	2.14779e-17	1.45356e-17	0	3.57966e-18	0
HISTOR	0.0239196	0.0371229	0.0163315	0.0170119	0.00572954	0.00617993	0.00264677	0.00175301	0.00117906	0	0.000461047	0	4.82494e-16	1.31905e-16	1.80502e-16	1.04135e-17	4.85966e-17	5.11999e-17	2.82034e-17	2.14779e-17	1.45356e-17	0	3.57966e-18	0
HISTP	0.0239196	0.0371229	0.0163315	0.0170119	0.00572954	0.00617993	0.00264677	0.00175301	0.00117906	0	0.000461047	0	4.82494e-16	1.31905e-16	1.80502e-16	1.04135e-17	4.85966e-17	5.11999e-17	2.82034e-17	2.14779e-17	1.45356e-17	0	3.57966e-18	0
HMBS	0	0	0	0	0	0	0	0	0	0	0	0	0	0	0	0	0	0	0	0	0	0	0	0
HMPK1	0	0	0	0	0	0	0	0	0	0	0	0	0	0	0	0	0	0	0	0	0	0	0	0
HPPK	0.000598648	0.000602251	0.000412005	0.000406248	9.2176e-05	0.000364109	2.21159e-05	6.24895e-05	1.94124e-05	0	5.6435e-06	0	0.000416778	0.000262568	0.000190672	0.000172761	6.41927e-05	0.000166957	1.2628e-05	4.32351e-05	1.70585e-05	0	4.51692e-06	0
HPYRC	0	0	0	0	0	0	0	0	0	0	0	0	0	0	0	0	0	0	0	0	0	0	0	0
HPYRRx	0	0	0	0	0	0	0	0	0	0	0	0	0	0	0	0	0	0	0	0	0	0	0	0
HSAT	0.0515092	0.122602	0.0734766	0.0425391	0.0158929	0.0151879	0.00531989	0.00529821	0.00355393	0	0.00120877	0	0.0265183	0.0479213	0.00823854	0.0181847	0.007994	0.00788088	0.00296979	0.00176113	0.00137311	0	0.00057312	0
HSDy	-0.577299	-1.12023	-0.214767	-0.456713	-0.155415	-0.229617	-0.114534	-0.134925	-0.125958	-0.0294616	-0.0694425	-0.00918547	0.167446	0.346916	0.016064	0.154262	0.0568992	0.0859944	0.051532	0.0491321	0.0725627	0.0163118	0.0409433	0.00515888
HSK	0.24969	0.457127	0.119742	0.217591	0.076476	0.130058	0.0610076	0.0646561	0.0706863	0.0141093	0.0443725	0.00452953	0.139791	0.275242	0.0168305	0.142556	0.0544392	0.0790962	0.0376045	0.0469365	0.0738387	0.0119144	0.038838	0.00393528
HSST	0.2761	0.540502	0.0215488	0.196583	0.0630466	0.0843713	0.048206	0.0649705	0.0517174	0.0153523	0.0238612	0.00465595	0.137143	0.305098	0.00950685	0.105289	0.0344222	0.0498734	0.0361162	0.0266888	0.0230362	0.0146717	0.0183392	0.00419903
HSTPT	-0.0239196	-0.0371229	-0.0163315	-0.0170119	-0.00572954	-0.00617993	-0.00264677	-0.00175301	-0.00117906	0	-0.000461047	0	4.82494e-16	1.31905e-16	1.80502e-16	1.04135e-17	4.85966e-17	5.11999e-17	2.82034e-17	2.14779e-17	1.45356e-17	0	3.57966e-18	0
HXPRT	-0.307479	-0.485866	-0.0445424	-0.219934	-0.0716384	-0.106895	-0.112229	-0.0808091	-0.0701618	-0.0322145	-0.0522839	-0.00729224	0.136049	0.271721	0.0233125	0.0942205	0.0289468	0.04964	0.0553109	0.0340598	0.0337934	0.0156371	0.0267066	0.00397424
ICDHyr	4.37975	8.66739	0.255185	1.84727	0.230522	0.519789	0.621213	0.260562	1.13793	0.360031	1.04734	0.262058	0.518097	1.03216	0.0515718	0.363516	0.0763074	0.185446	0.146243	0.101936	0.142589	0.0415652	0.101313	0.0157695
ICHORS	0	0	0	0	0	0	0	0	0	0	0	0	0	0	0	0	0	0	0	0	0	0	0	0
IDP	0.277395	0.54029	0.124087	0.219876	0.110872	0.173892	0.0991844	0.111986	0.0837035	0.0250212	0.0822829	0.00824908	0.246514	0.500399	0.110119	0.213727	0.115592	0.163006	0.0978082	0.0987987	0.0773411	0.0246567	0.0811635	0.00813596
IG3PS	0.0239196	0.0371229	0.0163315	0.0170119	0.00572954	0.00617993	0.00264677	0.00175301	0.00117906	0	0.000461047	0	4.82494e-16	1.31905e-16	1.80502e-16	1.04135e-17	4.85966e-17	5.11999e-17	2.82034e-17	2.14779e-17	1.45356e-17	0	3.57966e-18	0
IGPDH	0.0239196	0.0371229	0.0163315	0.0170119	0.00572954	0.00617993	0.00264677	0.00175301	0.00117906	0	0.000461047	0	4.82494e-16	1.31905e-16	1.80502e-16	1.04135e-17	4.85966e-17	5.11999e-17	2.82034e-17	2.14779e-17	1.45356e-17	0	3.57966e-18	0
IGPS	0.00704481	0.0109335	0.00480996	0.00501034	0.00168747	0.00182012	0.000779528	0.000516298	0.000347259	0	0.000135788	0	4.94644e-17	2.46454e-16	5.03322e-17	5.20677e-18	3.27593e-17	2.77695e-17	2.92881e-18	4.98983e-18	3.36271e-18	0	2.14237e-18	0
ILEex	0	0	0	0	0	0	0	0	0	0	0	0	0	0	0	0	0	0	0	0	0	0	0	0
ILETA	-0.0714311	-0.11086	-0.0487708	-0.0508025	-0.0171101	-0.0184551	-0.00790405	-0.00523502	-0.00352104	0	-0.00137683	0	9.85816e-16	1.38847e-16	1.13161e-15	7.77545e-16	7.6366e-17	1.04135e-16	9.89287e-17	3.47118e-17	4.07864e-17	0	1.97424e-17	0
IMPC	-0.107679	-0.167117	-0.0735199	-0.0765826	-0.0257928	-0.0278203	-0.011915	-0.00789157	-0.00530782	0	-0.00207551	0	4.9985e-16	2.49925e-16	1.72171e-15	1.94386e-16	2.22156e-16	3.43647e-16	2.22156e-16	1.14549e-16	9.37219e-17	0	8.24406e-18	0
IMPD	0.215065	0.393172	0.097697	0.169643	0.0681001	0.11894	0.0681891	0.0764767	0.060532	0.0227278	0.0396307	0.00458117	0.16216	0.275286	0.0562788	0.119742	0.0531501	0.1022	0.051289	0.065406	0.0489161	0.0179744	0.0356569	0.00421225
INL	0	0	0	0	0	0	0	0	0	0	0	0	0	0	0	0	0	0	0	0	0	0	0	0
IPDP	0	0	0	0	0	0	0	0	0	0	0	0	0	0	0	0	0	0	0	0	0	0	0	0
IPDPI	0	0	0	0	0	0	0	0	0	0	0	0	0	0	0	0	0	0	0	0	0	0	0	0
IPDPOR	0	0	0	0	0	0	0	0	0	0	0	0	0	0	0	0	0	0	0	0	0	0	0	0
IPDPS	0	0	0	0	0	0	0	0	0	0	0	0	0	0	0	0	0	0	0	0	0	0	0	0
IPFOR	0	0	0	0	0	0	0	0	0	0	0	0	0	0	0	0	0	0	0	0	0	0	0	0
IPMD	0.0702843	0.10908	0.0479877	0.0499869	0.0168354	0.0181588	0.00777715	0.00515097	0.00346451	0	0.00135472	0	4.9985e-16	1.37459e-15	1.02053e-15	6.73409e-16	6.24813e-17	2.08271e-17	9.54575e-17	6.59525e-17	5.68406e-17	0	1.23661e-17	0
IPPMIa	-0.0702843	-0.10908	-0.0479877	-0.0499869	-0.0168354	-0.0181588	-0.00777715	-0.00515097	-0.00346451	0	-0.00135472	0	4.9985e-16	1.37459e-15	1.02053e-15	6.73409e-16	6.24813e-17	2.08271e-17	9.54575e-17	6.59525e-17	5.68406e-17	0	1.23661e-17	0
IPPMIb	0.0702843	0.10908	0.0479877	0.0499869	0.0168354	0.0181588	0.00777715	0.00515097	0.00346451	0	0.00135472	0	4.9985e-16	1.37459e-15	1.02053e-15	6.73409e-16	6.24813e-17	2.08271e-17	9.54575e-17	6.59525e-17	5.68406e-17	0	1.23661e-17	0
IPPS	0.0702843	0.10908	0.0479877	0.0499869	0.0168354	0.0181588	0.00777715	0.00515097	0.00346451	0	0.00135472	0	4.9985e-16	1.37459e-15	1.02053e-15	6.73409e-16	6.24813e-17	2.08271e-17	9.54575e-17	6.59525e-17	5.68406e-17	0	1.23661e-17	0
KARA1	0.133331	0.270608	0.0954222	0.0767821	0.0243958	0.0392387	0.0151679	0.00968622	0.00658484	0	0.00324947	0	0.0768768	0.112935	0.0544269	0.0584826	0.0166786	0.0187846	0.00844306	0.0058512	0.0035608	0	0.00137821	0
KARA2	0.0714311	0.11086	0.0487708	0.0508025	0.0171101	0.0184551	0.00790405	0.00523502	0.00352104	0	0.00137683	0	9.85816e-16	1.38847e-16	1.13161e-15	7.77545e-16	7.6366e-17	1.04135e-16	9.89287e-17	3.47118e-17	4.07864e-17	0	1.97424e-17	0
KAS14	0.0713673	0.110761	0.0487271	0.0507571	0.0170948	0.0184386	0.00789698	0.00523034	0.00351789	0	0.00137559	0	9.99701e-16	7.49776e-16	5.62332e-16	4.51254e-16	1.83973e-16	1.38847e-17	1.37112e-16	9.19863e-17	1.30169e-18	0	9.3288e-18	0
Kex	0	0	0	0	0	0	0	0	0	0	0	0	0	0	0	0	0	0	0	0	0	0	0	0
LAC2ex	0.558194	0.823154	0.0138178	0.281953	0.0920038	0.135609	0.154983	0.0749077	0.127226	0.0387943	0.0907244	0.0142958	0.542747	0.800611	0.0117006	0.270664	0.0853628	0.118266	0.139572	0.0725821	0.134777	0.03483	0.0920756	0.0140667
LACZ	0	0	0	0	0	0	0	0	0	0	0	0	0	0	0	0	0	0	0	0	0	0	0	0
LALDO2x	0.127146	0.203733	0.0157837	0.0811056	0.0171864	0.0774671	0.056295	0.0326331	0.0313446	0.0087163	0.0201555	0.00322491	0.130103	0.179521	0.0176872	0.0802605	0.0125362	0.0582161	0.0560075	0.0285403	0.0329303	0.00856602	0.0198633	0.00306963
LCARR	0.127146	0.203733	0.0157837	0.0811056	0.0171864	0.0774671	0.056295	0.0326331	0.0313446	0.0087163	0.0201555	0.00322491	0.130103	0.179521	0.0176872	0.0802605	0.0125362	0.0582161	0.0560075	0.0285403	0.0329303	0.00856602	0.0198633	0.00306963
LCTSpts	0	0	0	0	0	0	0	0	0	0	0	0	0	0	0	0	0	0	0	0	0	0	0	0
LCYSTAT	0	0	0	0	0	0	0	0	0	0	0	0	0	0	0	0	0	0	0	0	0	0	0	0
LDH_L	0.429347	0.515982	-0.0591241	0.175514	0.0437621	0.0448941	0.112105	0.0225472	0.084928	0.0261839	0.0596503	0.0107848	0.557097	0.858463	0.0702947	0.290354	0.0956274	0.138345	0.140954	0.0911395	0.138249	0.0374696	0.0935033	0.0144089
LEUex	0	0	0	0	0	0	0	0	0	0	0	0	0	0	0	0	0	0	0	0	0	0	0	0
LEUTAi	-0.0702843	-0.10908	-0.0479877	-0.0499869	-0.0168354	-0.0181588	-0.00777715	-0.00515097	-0.00346451	0	-0.00135472	0	4.9985e-16	1.37459e-15	1.02053e-15	6.73409e-16	6.24813e-17	2.08271e-17	9.54575e-17	6.59525e-17	5.68406e-17	0	1.23661e-17	0
LGTHL	0.128847	0.307172	0.0729419	0.106439	0.0482417	0.0907149	0.0428783	0.0523605	0.042298	0.0126104	0.031074	0.00351104	0.124336	0.275975	0.0683261	0.0914641	0.0452795	0.0914899	0.0397571	0.0521247	0.0404592	0.0120073	0.0273509	0.00354886
LPGLT_CA	0	0	0	0	0	0	0	0	0	0	0	0	0	0	0	0	0	0	0	0	0	0	0	0
LYSDC	0	0	0	0	0	0	0	0	0	0	0	0	0	0	0	0	0	0	0	0	0	0	0	0
LYSex	0.248538	0.672692	0.00889765	0.216911	0.0604288	0.118883	0.113847	0.0893968	0.0983861	0.0489135	0.107023	0.0163221	0.156963	0.43418	0.00927415	0.136238	0.0365979	0.0671112	0.0610386	0.0436055	0.0484465	0.0180851	0.0402889	0.00688805
M1PD	0	0	0	0	0	0	0	0	0	0	0	0	0	0	0	0	0	0	0	0	0	0	0	0
MALAH	0	0	0	0	0	0	0	0	0	0	0	0	0	0	0	0	0	0	0	0	0	0	0	0
MALex	0.175434	0.277705	0.0201257	0.109654	0.0398871	0.0383001	0.0495567	0.035431	0.0360018	0.0124789	0.0430168	0.00405753	0.152825	0.266012	0.0212773	0.116573	0.0265452	0.0315991	0.0432925	0.032443	0.0298893	0.0119295	0.0509756	0.00399239
MALS	0.00242707	0.00403454	0.0012357	0.00157583	0.000530149	0.00045456	0.000217353	0.000122359	0.000107012	0	4.77514e-05	0	0.00157926	0.00247016	0.00107203	0.00104633	0.000379749	0.000337316	0.000178164	8.68588e-05	7.50085e-05	0	3.22244e-05	0
MALT	0.101523	0.17882	0.0523339	0.075326	0.0247334	0.0479602	0.0254776	0.0251434	0.0257834	0.00980704	0.0216044	0.00254979	0.097901	0.175888	0.046897	0.063486	0.0221681	0.0464677	0.0242135	0.0228992	0.0233437	0.0108802	0.0205197	0.00267994
MALT1	0.134583	0.345168	0.0673269	0.137086	0.0452081	0.0898841	0.0430875	0.040615	0.0368596	0.0117331	0.0347095	0.00391166	0.132324	0.344054	0.0687376	0.1308	0.0428398	0.0923197	0.0404685	0.0388023	0.0366801	0.0106767	0.0305614	0.0035967
MALTabc	0	0	0	0	0	0	0	0	0	0	0	0	0	0	0	0	0	0	0	0	0	0	0	0
MALTpts	0	0	0	0	0	0	0	0	0	0	0	0	0	0	0	0	0	0	0	0	0	0	0	0
MAN1PT	0	0	0	0	0	0	0	0	0	0	0	0	0	0	0	0	0	0	0	0	0	0	0	0
MAN1PT2	0	0	0	0	0	0	0	0	0	0	0	0	0	0	0	0	0	0	0	0	0	0	0	0
MAN6PI	0	0	0	0	0	0	0	0	0	0	0	0	0	0	0	0	0	0	0	0	0	0	0	0
MANAO	0	0	0	0	0	0	0	0	0	0	0	0	0	0	0	0	0	0	0	0	0	0	0	0
MANpts	0	0	0	0	0	0	0	0	0	0	0	0	0	0	0	0	0	0	0	0	0	0	0	0
MCLOR	0	0	0	0	0	0	0	0	0	0	0	0	0	0	0	0	0	0	0	0	0	0	0	0
MCOATA	0.517127	0.802575	0.353077	0.367786	0.123869	0.133606	0.0572215	0.037899	0.0254907	0	0.00996756	0	7.22006e-15	6.88683e-15	2.9991e-15	6.44252e-15	1.09689e-15	1.94386e-16	1.52732e-15	4.096e-16	5.62332e-16	0	1.99593e-16	0
MDH	1.12694	2.3174	0.346711	0.911839	0.310092	0.662356	0.349766	0.377496	0.296546	0.0939116	0.258058	0.0297529	0.496969	1.02439	0.224867	0.421409	0.134083	0.287108	0.158446	0.168125	0.134256	0.0416728	0.114762	0.0135108
ME1	0.282235	0.638804	0.152005	0.269373	0.0941599	0.17626	0.09821	0.105594	0.0884581	0.0243068	0.069036	0.0074559	0.269392	0.627359	0.148076	0.262451	0.0879877	0.169521	0.0904142	0.108884	0.0822253	0.0229009	0.0713219	0.00671452
ME2	0.264572	0.550781	0.151844	0.244871	0.0940766	0.194309	0.0962085	0.105387	0.0874838	0.0254171	0.0662012	0.00787745	0.260868	0.550802	0.16616	0.253305	0.0885082	0.1917	0.0964356	0.107244	0.086063	0.0268689	0.0649835	0.00764635
MECDPDH3	0	0	0	0	0	0	0	0	0	0	0	0	0	0	0	0	0	0	0	0	0	0	0	0
MECDPS	0	0	0	0	0	0	0	0	0	0	0	0	0	0	0	0	0	0	0	0	0	0	0	0
MEPCT	0	0	0	0	0	0	0	0	0	0	0	0	0	0	0	0	0	0	0	0	0	0	0	0
METabc	0	0	0	0	0	0	0	0	0	0	0	0	0	0	0	0	0	0	0	0	0	0	0	0
METAT	0	0	0	0	0	0	0	0	0	0	0	0	0	0	0	0	0	0	0	0	0	0	0	0
METB1	0.0114207	0.0629934	0.011593	0.0141721	0.00230896	0.00321693	0.00144707	0.00110719	0.00040405	0	0.000166061	0	0.00883352	0.0530866	0.00816017	0.0059694	0.00205559	0.00211732	0.000924229	0.000768725	0.000295525	0	0.000102263	0
METS	0.142769	0.221575	0.0974776	0.101538	0.0341978	0.0368861	0.0157977	0.0104632	0.00703747	0	0.00275185	0	1.13855e-15	1.08301e-15	9.85816e-16	3.88772e-16	8.46969e-16	4.096e-16	3.01993e-16	1.94386e-16	1.59674e-16	0	3.25423e-17	0
MG2ex	0	0	0	0	0	0	0	0	0	0	0	0	0	0	0	0	0	0	0	0	0	0	0	0
MGSA	0.354331	0.751891	0.104768	0.266703	0.0904288	0.225254	0.133098	0.128152	0.0947605	0.0335515	0.0738262	0.0101852	0.185542	0.385612	0.0704267	0.135965	0.053828	0.12733	0.0805249	0.0713773	0.0596132	0.0186863	0.0406934	0.00607849
MMALAH	0	0	0	0	0	0	0	0	0	0	0	0	0	0	0	0	0	0	0	0	0	0	0	0
MMOR	0	0	0	0	0	0	0	0	0	0	0	0	0	0	0	0	0	0	0	0	0	0	0	0
MN2ex	0	0	0	0	0	0	0	0	0	0	0	0	0	0	0	0	0	0	0	0	0	0	0	0
MNLpts	0	0	0	0	0	0	0	0	0	0	0	0	0	0	0	0	0	0	0	0	0	0	0	0
MNNH	0	0	0	0	0	0	0	0	0	0	0	0	0	0	0	0	0	0	0	0	0	0	0	0
MOHMT	0.0826507	0.128208	0.0514659	0.0546664	0.0153387	0.0118003	0.00841193	0.00581611	0.00267448	0	0.00110296	0	0.0227212	0.0454083	0.0135449	0.0180063	0.00533635	0.0073474	0.0026185	0.00219644	0.0013707	0	0.000589943	0
MPCOAR	0	0	0	0	0	0	0	0	0	0	0	0	0	0	0	0	0	0	0	0	0	0	0	0
MPPGH	0	0	0	0	0	0	0	0	0	0	0	0	0	0	0	0	0	0	0	0	0	0	0	0
MQR	0.0487746	0.0746362	0.03348	0.0353361	0.0119741	0.012527	0.0054152	0.00359339	0.00240442	0	0.000948175	0	0.00241787	0.00304245	0.0015436	0.00163748	0.00048273	0.000568301	0.000267285	0.000179135	0.000107955	0	4.59271e-05	0
MSADC	0.15275	0.272894	0.00973432	0.12289	0.045562	0.0522416	0.0346565	0.0476316	0.0347256	0.0159025	0.0322745	0.00514316	0.14228	0.230212	0.0082397	0.106879	0.0443404	0.0480348	0.0338169	0.0401678	0.0323046	0.0145928	0.0298097	0.00467481
MTAN	0	0	0	0	0	0	0	0	0	0	0	0	0	0	0	0	0	0	0	0	0	0	0	0
MTHFC	0.0117421	0.0210166	0.00898348	0.00456698	0.00435894	0.00260203	0.00220598	0.00073379	0.000522739	0	0.000224657	0	0.00862322	0.016701	0.00577854	0.00370603	0.00307009	0.00193636	0.00121797	0.000678944	0.00040217	0	0.000178809	0
MTHFDx	0.0161837	0.0195082	0.00792982	0.00829363	0.00367703	0.00322004	0.00136474	0.00068287	0.000530531	0	0.000303888	0	0.0134907	0.0165922	0.00655665	0.00735934	0.00280889	0.0030845	0.00116065	0.000672476	0.000481376	0	0.000217938	0
MTHFDy	0.0131935	0.0230028	0.00941368	0.0131785	0.00382841	0.00368605	0.00157649	0.000635163	0.000596048	0	0.000301712	0	0.0099959	0.0182264	0.00764886	0.0109114	0.00330081	0.00314389	0.00143779	0.00055319	0.000508241	0	0.000203269	0
MTHFR2	0.142769	0.221575	0.0974776	0.101538	0.0341978	0.0368861	0.0157977	0.0104632	0.00703747	0	0.00275185	0	1.13855e-15	1.11078e-15	9.85816e-16	3.74888e-16	8.53911e-16	4.02657e-16	3.01993e-16	1.92651e-16	1.60542e-16	0	3.29762e-17	0
MZL	0	0	0	0	0	0	0	0	0	0	0	0	0	0	0	0	0	0	0	0	0	0	0	0
N2AAPK	0	0	0	0	0	0	0	0	0	0	0	0	0	0	0	0	0	0	0	0	0	0	0	0
N2AAPR	0	0	0	0	0	0	0	0	0	0	0	0	0	0	0	0	0	0	0	0	0	0	0	0
N2AASAAT	0	0	0	0	0	0	0	0	0	0	0	0	0	0	0	0	0	0	0	0	0	0	0	0
N2ex	0	0	0	0	0	0	0	0	0	0	0	0	0	0	0	0	0	0	0	0	0	0	0	0
NAabc	0.335724	0.638457	0.162951	0.32763	0.115284	0.221523	0.119343	0.116237	0.109532	0.038602	0.0775134	0.00927688	0.310347	0.584587	0.14792	0.293747	0.0952412	0.201753	0.108052	0.106943	0.109114	0.0348198	0.0687952	0.00819095
NAAKGex	0.0988257	0.149694	0.00550019	0.0398043	0.038311	0.0525173	0.0323212	0.0320004	0.0225119	0.00972347	0.0429196	0.00297608	0.0981274	0.119264	0.00362675	0.0301769	0.0374407	0.0450789	0.0308249	0.0374334	0.0197658	0.00841576	0.036072	0.00278516
NACODA	0.0102695	0.0189451	0.00668895	0.0171744	0.00319698	0.00259792	0.00157685	0.00049253	0.000217588	0	0.000202669	0	0.00645583	0.007775	0.0042872	0.00743904	0.00248793	0.00100027	0.000410056	0.000284752	0.000121882	0	4.90715e-05	0
NADDP	0.31651	0.611846	0.150603	0.244123	0.104643	0.202321	0.111328	0.141252	0.106146	0.0257299	0.06343	0.00964067	0.214113	0.341265	0.0769351	0.138985	0.0605861	0.0937648	0.0536641	0.0652167	0.0642041	0.0128896	0.0372151	0.00463769
NADK	0.00372753	0.00578508	0.00254503	0.00265105	0.000892867	0.000963054	0.000412461	0.000273182	0.00018374	0	7.18476e-05	0	7.85355e-17	9.97965e-17	4.77288e-18	3.51457e-17	1.68135e-17	1.95254e-17	1.62712e-19	2.71186e-19	1.92542e-18	0	1.70847e-18	0
NADN	0.0820745	0.151968	0.0520663	0.0709812	0.0206306	0.0599687	0.0396289	0.0303505	0.0155397	0.00639877	0.019513	0.00231394	0.0734897	0.121282	0.047405	0.0615412	0.0176259	0.0557954	0.0346875	0.0262565	0.0142555	0.00558643	0.0178577	0.00206104
NADS1	0.140065	0.294608	0.0696404	0.154145	0.0650918	0.115784	0.0558315	0.0709535	0.0510216	0.0129531	0.0349862	0.00344414	0.0885413	0.213038	0.0449329	0.0942146	0.0394421	0.085522	0.0364867	0.049038	0.0366339	0.00873328	0.0248144	0.00287767
NADS2	0.0746991	0.191801	0.0831032	0.0648027	0.0171459	0.063284	0.0469647	0.0375022	0.0249274	0.00933309	0.0167485	0.00493187	0.064016	0.119721	0.0446877	0.054178	0.013625	0.0410106	0.0419082	0.0302093	0.0170935	0.00599242	0.0108403	0.00374593
NAex	0.337828	0.687231	0.169175	0.331698	0.129525	0.222355	0.131218	0.135413	0.118254	0.0357795	0.0881087	0.00997199	0.303444	0.595425	0.151885	0.281045	0.114051	0.207257	0.113438	0.11344	0.0962117	0.0314432	0.0725378	0.00808679
NAMALex	0.164686	0.353495	0.00976552	0.113541	0.0417998	0.142679	0.0331764	0.0736892	0.0317569	0.0115164	0.0313104	0.00381983	0.148234	0.304597	0.00775919	0.108751	0.037778	0.126948	0.0260498	0.0594766	0.0280325	0.0109233	0.0277274	0.00333487
NAPIex	1.27489	2.51611	0.516567	1.14437	0.454445	0.861429	0.447277	0.492753	0.400309	0.131401	0.327961	0.0360168	0.667849	1.31616	0.322823	0.616939	0.237261	0.44559	0.236812	0.240573	0.204667	0.0654737	0.155451	0.0173942
NAPRT	0.14069	0.33096	0.0943419	0.137779	0.0462113	0.129238	0.0744919	0.0755328	0.0491516	0.0148765	0.0334112	0.00571079	0.0865777	0.175688	0.0521344	0.0723059	0.0294171	0.07542	0.0388403	0.0433977	0.0362408	0.00816326	0.0210652	0.00323547
NDPK1	-2.43208	-2.70519	-1.17342	-2.14052	-0.961245	-1.19858	-1.11449	-1.14314	-1.19927	-0.333085	-0.605096	-0.138807	2.71699	5.14917	1.21883	2.53043	1.05109	1.65408	1.06094	1.06871	1.02365	0.342852	0.704395	0.135326
NDPK10	0	0	0	0	0	0	0	0	0	0	0	0	0	0	0	0	0	0	0	0	0	0	0	0
NDPK2	-0.285201	-0.895408	-0.177122	-0.245284	-0.125721	-0.295678	-0.181719	-0.151637	-0.152651	-0.0430326	-0.138546	-0.0114035	1.07394	2.19995	0.548816	0.923427	0.370587	0.664083	0.350307	0.364608	0.313437	0.0896067	0.246171	0.0268532
NDPK3	1.60187	3.35743	0.834139	1.36487	0.541323	0.998453	0.519775	0.55134	0.454658	0.131998	0.364625	0.0399406	0.985551	2.11591	0.520682	0.884483	0.357715	0.65074	0.349812	0.343944	0.314668	0.0854726	0.237592	0.0257813
NDPK4	0.615437	1.3827	0.34611	0.55985	0.222994	0.392103	0.203086	0.22203	0.19832	0.0517599	0.14488	0.0161803	0.421293	1.05584	0.241225	0.381142	0.154781	0.257713	0.139985	0.146539	0.133518	0.0355231	0.0999177	0.0110064
NDPK5	0.425661	0.937601	0.296693	0.364872	0.164742	0.238699	0.137627	0.137627	0.14234	0.0269006	0.088813	0.00679175	0.470607	1.04177	0.223566	0.39349	0.152882	0.269011	0.158187	0.182976	0.138492	0.044828	0.106	0.0135759
NDPK6	0.605124	1.24875	0.315279	0.572671	0.210606	0.398443	0.212909	0.226699	0.189524	0.0541111	0.144091	0.0154936	0.405014	0.838232	0.20575	0.373779	0.147848	0.273459	0.142939	0.153894	0.133891	0.0349574	0.104122	0.0102734
NDPK7	0.500966	1.01419	0.302991	0.415797	0.169677	0.281021	0.159588	0.128954	0.150996	0.0316035	0.103759	0.00787185	0.47127	0.953843	0.209729	0.40875	0.148551	0.264954	0.147904	0.175213	0.146006	0.0417951	0.10489	0.014437
NDPK8	-3.06326	-8.18397	-1.64074	-2.55657	-0.83712	-2.41643	-1.08749	-1.32363	-1.25765	-0.45979	-1.11124	-0.214388	2.57304	6.47121	1.27616	2.24734	0.80719	1.74767	0.941025	0.956271	0.998581	0.315207	0.824099	0.151702
NDPK9	0.625681	1.25102	0.302242	0.552045	0.200838	0.407983	0.20601	0.224155	0.183611	0.0552267	0.137757	0.0165623	0.435873	0.882014	0.209824	0.386539	0.138874	0.289032	0.135114	0.161859	0.131445	0.0368713	0.0929791	0.0121254
NFO	2.66029	4.43867	1.4064	1.91258	0.545477	0.685452	0.38473	0.292504	0.246154	0.0777202	0.174607	0.0268729	0.484254	1.25812	0.257819	0.43611	0.134533	0.201214	0.132685	0.103752	0.0909778	0.0352833	0.074757	0.0119192
NH42ex	0.287184	0.592036	0.205096	0.266792	0.104935	0.132735	0.0782597	0.0789034	0.0430042	0.0169102	0.036534	0.00470283	0.25583	0.551309	0.201224	0.249283	0.0912572	0.131664	0.0664588	0.0675799	0.0348453	0.0138955	0.029631	0.00434991
NH4ex	0.138858	0.313674	0.101343	0.120238	0.0651708	0.0833084	0.0454917	0.0261347	0.0396434	0.0070654	0.0422425	0.00228654	0.127291	0.34904	0.0882888	0.114517	0.0485177	0.0682466	0.0415027	0.0180919	0.0391175	0.00503431	0.0285525	0.00250136
NMNAH	0.0661719	0.143186	0.0530068	0.0755496	0.0341337	0.047789	0.02743	0.0323438	0.0264079	0.00740968	0.0181712	0.00266521	0.0453299	0.129414	0.0465042	0.0631253	0.0310121	0.0395675	0.0236606	0.0248205	0.0223082	0.00613959	0.0191274	0.00251868
NMNAT	0.191722	0.289669	0.0553202	0.101776	0.044929	0.0852627	0.0490346	0.0637256	0.0461261	0.00984248	0.0313606	0.0035786	0.198019	0.276542	0.0554492	0.0981552	0.0500459	0.0685738	0.0410636	0.056945	0.0459031	0.00894262	0.0303084	0.00301287
NMRPH	0.0586157	0.178992	0.0422756	0.0667975	0.0255807	0.0692689	0.034863	0.0451823	0.033612	0.0084777	0.0138982	0.00339686	0.0550116	0.15574	0.0346543	0.0605248	0.0218007	0.0553926	0.0327905	0.0375103	0.0364525	0.00665765	0.0133102	0.00303502
NNAM	0.14069	0.33096	0.0943419	0.137779	0.0462113	0.129238	0.0744919	0.0755328	0.0491516	0.0148765	0.0334112	0.00571079	0.0865777	0.175688	0.0521344	0.0723059	0.0294171	0.07542	0.0388403	0.0433977	0.0362408	0.00816326	0.0210652	0.00323547
NNATr	0.344177	0.794408	0.214958	0.36175	0.118485	0.275528	0.150304	0.151424	0.10757	0.0332449	0.0937519	0.0121324	0.179146	0.389742	0.0795857	0.162568	0.0600437	0.12176	0.0611633	0.0622264	0.0491466	0.0152264	0.0436069	0.00492239
NNDMBRT	0	0	0	0	0	0	0	0	0	0	0	0	0	0	0	0	0	0	0	0	0	0	0	0
NNDPR	0.00790158	0.0122632	0.00539493	0.00561968	0.00189269	0.00204147	0.000874332	0.000579089	0.000389492	0	0.000152302	0	2.048e-16	8.5044e-17	1.04135e-16	6.59525e-17	2.16949e-17	1.30169e-17	6.07457e-18	2.06101e-18	4.98983e-18	0	1.97966e-18	0
NO2ex	0	0	0	0	0	0	0	0	0	0	0	0	0	0	0	0	0	0	0	0	0	0	0	0
NO3abc	0.254845	1.13956	0.129996	0.25715	0.15264	0.153974	0.0963511	0.0938324	0.0360695	0.0152916	0.0333254	0.00491385	0.179428	0.662014	0.122087	0.207958	0.0905058	0.0866065	0.0738542	0.0556419	0.0271154	0.00880047	0.0225183	0.00419253
NO3ex	2.40545	3.29911	1.27641	1.65543	0.392836	0.531479	0.288379	0.198672	0.210085	0.0624286	0.141282	0.0219591	0.503109	1.43563	0.284978	0.470104	0.150174	0.243938	0.146279	0.114698	0.094012	0.0368432	0.0793708	0.0126599
NP1	0	0	0	0	0	0	0	0	0	0	0	0	0	0	0	0	0	0	0	0	0	0	0	0
NPHS	0	0	0	0	0	0	0	0	0	0	0	0	0	0	0	0	0	0	0	0	0	0	0	0
NTD10	2.6327	5.8939	1.71287	2.35444	1.0346	1.78973	0.903019	0.962572	0.914069	0.208492	0.675145	0.0545086	1.27703	2.77441	0.677516	1.1456	0.481735	0.855263	0.461586	0.441383	0.406454	0.108154	0.303962	0.0324681
NTD3	0.324507	0.645653	0.0247536	0.285582	0.0909179	0.198572	0.0968383	0.156084	0.0873505	0.0370265	0.07718	0.0161385	0.245341	0.435577	0.0202985	0.19578	0.0632761	0.121858	0.0659453	0.0958763	0.0571813	0.0241624	0.0508178	0.0112137
NTD4	1.44579	3.09238	0.850132	1.39984	0.53676	0.91678	0.477518	0.519594	0.468282	0.1189	0.303309	0.0327001	0.96446	2.06513	0.509289	0.883924	0.350655	0.614352	0.326667	0.345743	0.308614	0.0795639	0.217007	0.0231027
NTD5	0.262255	0.564547	0.174004	0.279465	0.099668	0.184906	0.106584	0.116178	0.0800235	0.0268496	0.0627404	0.00759549	0.264142	0.531559	0.188374	0.262292	0.0921908	0.178325	0.0997663	0.103387	0.0805342	0.0277874	0.0594409	0.00735199
NTRIRx	0.893685	1.32022	0.467198	0.642243	0.185586	0.223482	0.130734	0.109375	0.0834612	0.0277831	0.062147	0.0086589	0.599998	1.11282	0.294938	0.465982	0.142898	0.180892	0.0986755	0.0861498	0.0673782	0.0248337	0.0511904	0.00772048
NTRIRy	0.730989	1.46166	0.500324	0.616369	0.195454	0.238478	0.130104	0.112819	0.0839838	0.025944	0.0564933	0.00884919	0.523684	1.11782	0.337029	0.490327	0.146701	0.19736	0.117683	0.0975577	0.0772569	0.022592	0.0468619	0.00775012
OAADC	0.300265	0.636103	0.181234	0.277331	0.0930755	0.178944	0.0976859	0.109763	0.101576	0.0224448	0.069646	0.00704932	0.301427	0.619521	0.185257	0.28843	0.0932826	0.164095	0.101974	0.115692	0.0926468	0.0215091	0.0689983	0.0069764
OBTFL	0.137869	0.393813	0.0126192	0.133106	0.0523579	0.0592829	0.0423601	0.0568591	0.064545	0.0151408	0.0331263	0.00485472	0.113995	0.306331	0.0116263	0.123775	0.0537094	0.0521148	0.0449681	0.0494353	0.0724603	0.0125017	0.0334958	0.00400687
OCBT	0.124617	0.282009	0.0353957	0.121963	0.0394656	0.0743558	0.0389508	0.0460109	0.0348255	0.00858473	0.0303273	0.00296956	0.075959	0.203552	0.0134187	0.0716475	0.0227469	0.0475265	0.0225467	0.0358213	0.0237422	0.00546993	0.0219033	0.00215516
OCTDPS1	0	0	0	0	0	0	0	0	0	0	0	0	0	0	0	0	0	0	0	0	0	0	0	0
OCTDPS2	0	0	0	0	0	0	0	0	0	0	0	0	0	0	0	0	0	0	0	0	0	0	0	0
OCTDPS3	0	0	0	0	0	0	0	0	0	0	0	0	0	0	0	0	0	0	0	0	0	0	0	0
OCTDPS4	0	0	0	0	0	0	0	0	0	0	0	0	0	0	0	0	0	0	0	0	0	0	0	0
OHPBAT	0	0	0	0	0	0	0	0	0	0	0	0	0	0	0	0	0	0	0	0	0	0	0	0
OMCDC	0.0702843	0.10908	0.0479877	0.0499869	0.0168354	0.0181588	0.00777715	0.00515097	0.00346451	0	0.00135472	0	4.9985e-16	1.37459e-15	1.02053e-15	6.73409e-16	6.24813e-17	2.08271e-17	9.54575e-17	6.59525e-17	5.68406e-17	0	1.23661e-17	0
OMPDC	0.045283	0.0702786	0.0309177	0.0322057	0.0108468	0.0116994	0.00501068	0.00331868	0.00223213	0	0.000872823	0	7.22006e-16	4.16542e-17	5.2762e-16	5.34562e-16	1.09342e-16	2.82901e-16	2.86373e-17	3.3844e-17	9.97965e-18	0	1.26915e-17	0
OOR	3.77948	7.68459	0.056903	1.42889	0.0657603	0.25368	0.492141	0.141725	1.01458	0.323519	0.934039	0.250974	0.523144	1.02333	0.0173791	0.374163	0.0585665	0.171731	0.152836	0.0977001	0.132415	0.0419612	0.101293	0.0158581
OPAT	0.019291	0.0310131	0.0199428	0.0108386	0.00524796	0.00561229	0.00228232	0.00178619	0.00113998	0	0.000429864	0	0.0143672	0.0255544	0.0106778	0.00761076	0.00403899	0.00380145	0.00154371	0.00118066	0.000798568	0	0.000284902	0
ORNDC	0.322385	0.555212	0.0705264	0.251234	0.08356	0.167329	0.0769373	0.0737134	0.0920107	0.0267878	0.0669251	0.00810756	0.17	0.281074	0.0528367	0.133806	0.0447913	0.0828097	0.0402245	0.0379683	0.0533317	0.0167479	0.034034	0.00480274
ORNTA	0.019415	0.0390136	0.0125602	0.0121096	0.00537638	0.00530438	0.00224795	0.00143236	0.00127439	0	0.000461271	0	0.014598	0.0257353	0.0082077	0.00943497	0.00360272	0.00367563	0.00153987	0.00113555	0.00084215	0	0.000297063	0
ORNTAC	0.177232	-0.171098	-0.00111296	0.0717893	0.0334774	0.0521725	0.0114212	0.0244874	0.0409942	0.00433276	0.0244514	0.00180307	0.248433	0.680346	0.11972	0.244153	0.0728207	0.149431	0.071407	0.0664591	0.0791344	0.0262036	0.0474977	0.00778045
ORPT	-0.045283	-0.0702786	-0.0309177	-0.0322057	-0.0108468	-0.0116994	-0.00501068	-0.00331868	-0.00223213	0	-0.000872823	0	7.22006e-16	4.16542e-17	5.24149e-16	5.34562e-16	1.09342e-16	2.82901e-16	2.77695e-17	3.42779e-17	9.97965e-18	0	1.28e-17	0
P5CR	0.0322241	0.0556702	0.0287006	0.0205189	0.00847125	0.0103277	0.0050002	0.00288344	0.00229552	0	0.000703638	0	0.0206323	0.0331797	0.0137974	0.0143468	0.00537123	0.00560072	0.0023763	0.00146311	0.00104701	0	0.000433139	0
P5CRx	0.0426475	0.0605296	0.0224192	0.0327305	0.009463	0.00901629	0.00328454	0.00260373	0.00139512	0	0.000739503	0	0.0206323	0.0331797	0.0137974	0.0143468	0.00537123	0.00560072	0.0023763	0.00146311	0.00104701	0	0.000433139	0
PALMACPH	0	0	0	0	0	0	0	0	0	0	0	0	0	0	0	0	0	0	0	0	0	0	0	0
PANTS	0.00386343	0.00599599	0.00263782	0.00274771	0.00092542	0.000998165	0.000427499	0.000283142	0.000190439	0	7.44671e-05	0	8.41762e-17	7.02915e-17	4.81627e-17	3.12406e-17	1.06305e-17	1.12813e-17	7.91864e-18	4.82711e-18	2.98305e-19	0	1.72203e-18	0
PAPA_CA	0.162243	0.318974	0.0384314	0.111655	0.0670411	0.14991	0.0684928	0.0842319	0.088574	0.0255004	0.0674841	0.00583267	0.311988	0.583842	0.136064	0.20628	0.107553	0.209207	0.0809733	0.0888177	0.0917552	0.0235389	0.0638012	0.00588447
PAPP	0.351972	0.749772	0.192988	0.332414	0.139824	0.180751	0.109756	0.164595	0.0805687	0.026886	0.0846814	0.00838407	0.22614	0.473777	0.142632	0.209483	0.0939208	0.0998173	0.0706523	0.101888	0.0520336	0.0175935	0.0490005	0.00546712
PAPPT3	0.0345519	0.053624	0.0235908	0.0245736	0.00827632	0.00892691	0.00382326	0.00253223	0.00170316	0	0.000665983	0	2.84637e-16	7.28948e-16	3.01993e-16	2.32569e-16	8.15728e-17	8.67796e-18	6.8122e-17	5.46711e-17	2.32135e-17	0	7.81016e-18	0
PAPPT5	0	0	0	0	0	0	0	0	0	0	0	0	0	0	0	0	0	0	0	0	0	0	0	0
PAPPT6	0	0	0	0	0	0	0	0	0	0	0	0	0	0	0	0	0	0	0	0	0	0	0	0
PAPSR	0.242012	0.531354	0.153299	0.232764	0.11299	0.124683	0.0699498	0.131494	0.0493435	0.0196312	0.0608952	0.00570937	0.211278	0.440967	0.136308	0.198833	0.0879607	0.0827008	0.0566941	0.0950706	0.0414934	0.0169041	0.0439863	0.00488328
PC3MT	0	0	0	0	0	0	0	0	0	0	0	0	0	0	0	0	0	0	0	0	0	0	0	0
PC4MT	0	0	0	0	0	0	0	0	0	0	0	0	0	0	0	0	0	0	0	0	0	0	0	0
PC6R	0	0	0	0	0	0	0	0	0	0	0	0	0	0	0	0	0	0	0	0	0	0	0	0
PC8MM	0	0	0	0	0	0	0	0	0	0	0	0	0	0	0	0	0	0	0	0	0	0	0	0
PCAH2_CA	0	0	0	0	0	0	0	0	0	0	0	0	0	0	0	0	0	0	0	0	0	0	0	0
PCAH_CA	0	0	0	0	0	0	0	0	0	0	0	0	0	0	0	0	0	0	0	0	0	0	0	0
PCCPH_CA	0	0	0	0	0	0	0	0	0	0	0	0	0	0	0	0	0	0	0	0	0	0	0	0
PCP_CA	0.138848	0.288808	0.0744512	0.129088	0.0555379	0.0978338	0.0474544	0.0576799	0.0446497	0.0135284	0.0328379	0.0036486	0.142705	0.299345	0.0662323	0.127399	0.0528428	0.10747	0.0434571	0.0607867	0.0448885	0.0130526	0.0306819	0.00361066
PDC	0.220415	0.421858	0.0130304	0.156226	0.0606279	0.167668	0.0719182	0.0808733	0.0760166	0.0359697	0.0619805	0.021227	0.187715	0.374601	0.0158953	0.127225	0.0402915	0.14746	0.0694522	0.0725077	0.0691892	0.0299024	0.0534406	0.0159467
PDC2	1.10982	2.1263	0.0756473	0.885851	0.229637	0.204061	0.210502	0.0656196	0.137196	0.0200883	0.116249	0.00477987	0.299412	0.577786	0.0249393	0.246265	0.0633497	0.135867	0.0872942	0.0499813	0.0834124	0.0157687	0.0740458	0.00436047
PDE1	0.126682	0.275481	0.0732947	0.109167	0.0429574	0.0668542	0.0397997	0.0576062	0.0487905	0.0106786	0.0278994	0.00363919	0.113979	0.268019	0.0742849	0.0992175	0.0387355	0.0562047	0.0319999	0.0648278	0.0489038	0.0104252	0.0240906	0.00383734
PECL	0	0	0	0	0	0	0	0	0	0	0	0	0	0	0	0	0	0	0	0	0	0	0	0
PEH_CA	0	0	0	0	0	0	0	0	0	0	0	0	0	0	0	0	0	0	0	0	0	0	0	0
PEPTIDO_CA	0.0345519	0.053624	0.0235908	0.0245736	0.00827632	0.00892691	0.00382326	0.00253223	0.00170316	0	0.000665983	0	2.84637e-16	7.28948e-16	3.01993e-16	2.32569e-16	8.15728e-17	8.67796e-18	6.8122e-17	5.46711e-17	2.32135e-17	0	7.81016e-18	0
PERD	0	0	0	0	0	0	0	0	0	0	0	0	0	0	0	0	0	0	0	0	0	0	0	0
PETOHM_CA	0	0	0	0	0	0	0	0	0	0	0	0	0	0	0	0	0	0	0	0	0	0	0	0
PFK	13.0729	25.7106	6.31851	11.2323	4.54115	8.54696	4.68734	5.07282	4.39018	1.41018	3.36646	0.628035	0.479363	1.07851	0.20154	0.41981	0.15492	0.285053	0.176996	0.20162	0.150813	0.0461975	0.114388	0.0155321
PFK4	0	0	0	0	0	0	0	0	0	0	0	0	0	0	0	0	0	0	0	0	0	0	0	0
PFK5	0	0	0	0	0	0	0	0	0	0	0	0	0	0	0	0	0	0	0	0	0	0	0	0
PFK6	0	0	0	0	0	0	0	0	0	0	0	0	0	0	0	0	0	0	0	0	0	0	0	0
PFK_2	0	0	0	0	0	0	0	0	0	0	0	0	0	0	0	0	0	0	0	0	0	0	0	0
PFL	8.92183	18.4167	2.1235	7.72261	2.46427	2.83266	2.31336	1.30867	2.50483	0.94775	2.52802	0.509896	3.82567	7.7572	1.4072	4.0351	1.38326	1.97945	1.46428	0.935347	1.68573	0.567775	1.19381	0.235092
PGAMT	0.0725318	0.112568	0.0495222	0.0515853	0.0173738	0.0187395	0.00802584	0.00531568	0.0035753	0	0.00139804	0	1.09689e-15	1.4579e-15	1.1802e-15	2.91579e-16	1.28434e-16	5.90101e-17	1.54468e-16	6.85559e-17	7.28948e-17	0	1.01966e-17	0
PGCD	1.00548	1.73284	0.586531	0.791101	0.31113	0.375182	0.207523	0.180369	0.174922	0.0368996	0.108859	0.011373	0.30235	0.571827	0.154015	0.268258	0.119482	0.19016	0.10545	0.109805	0.104563	0.0263372	0.0679963	0.0086645
PGI	13.6508	26.4252	6.3049	11.5947	4.62843	8.7024	4.79087	5.18863	4.45698	1.45877	3.43758	0.651306	0.0918537	0.178558	0.00365975	0.0341967	0.0228253	0.0423623	0.0161419	0.0156708	0.0143387	0.00847761	0.0229324	0.00261906
PGK	24.2525	47.3476	11.3712	20.7974	8.40747	15.9038	8.78641	9.53425	8.26578	2.70617	6.39145	1.23158	0.597051	1.18557	0.232296	0.51196	0.216892	0.368613	0.194581	0.211946	0.194232	0.0538075	0.132601	0.0187385
PGL	0	0	0	0	0	0	0	0	0	0	0	0	0	0	0	0	0	0	0	0	0	0	0	0
PGLYCP	0	0	0	0	0	0	0	0	0	0	0	0	0	0	0	0	0	0	0	0	0	0	0	0
PGM	24.197	47.3579	11.2178	20.7955	8.42614	16.0868	8.86009	9.67158	8.36946	2.7455	6.47841	1.24272	0.467248	0.931405	0.169666	0.360851	0.155118	0.276243	0.153412	0.145492	0.144446	0.0415389	0.0965745	0.0157165
PGMOS_CA	0	0	0	0	0	0	0	0	0	0	0	0	0	0	0	0	0	0	0	0	0	0	0	0
PGMT	-0.427931	-0.842956	-0.23365	-0.351962	-0.116305	-0.209135	-0.104035	-0.0975198	-0.0928777	-0.0313471	-0.079659	-0.00901124	0.239981	0.484572	0.120107	0.17606	0.0642779	0.12616	0.0646787	0.0598339	0.0602707	0.0249917	0.0502682	0.0062544
PGPP_CA	0.190293	0.294807	0.129614	0.135073	0.0455644	0.0491458	0.0210325	0.01387	0.00935779	0	0.00366145	0	0.000474186	0.00105248	0.000408973	0.00044867	0.000106936	0.00013536	6.5633e-05	4.38223e-05	3.42945e-05	0	1.29844e-05	0
PGSA_CA	0.190293	0.294807	0.129614	0.135073	0.0455644	0.0491458	0.0210325	0.01387	0.00935779	0	0.00366145	0	0.000474186	0.00105248	0.000408973	0.00044867	0.000106936	0.00013536	6.5633e-05	4.38223e-05	3.42945e-05	0	1.29844e-05	0
PHEabc	0	0	0	0	0	0	0	0	0	0	0	0	0	0	0	0	0	0	0	0	0	0	0	0
PHETA1	0.0303091	0.0470393	0.020694	0.0215561	0.00726003	0.00783073	0.00335378	0.00222128	0.00149402	0	0.000584204	0	3.15878e-16	2.22156e-16	5.20677e-17	9.71931e-17	1.22359e-16	2.08271e-16	8.98169e-17	3.73152e-17	3.51457e-17	0	5.64067e-18	0
PHETA2	0	0	0	0	0	0	0	0	0	0	0	0	0	0	0	0	0	0	0	0	0	0	0	0
PI2ex	0.458679	0.984234	0.223488	0.399457	0.164464	0.302375	0.129571	0.152187	0.122629	0.0401636	0.0979303	0.0111581	0.408314	0.834755	0.184244	0.329144	0.143683	0.261134	0.116666	0.130464	0.109578	0.035876	0.0897647	0.00942655
PIabc	0.344253	0.288721	0.095577	0.284088	0.0863201	0.0856416	0.0977974	0.0860336	0.0774117	0.0199623	0.0521932	0.00466313	0.309887	0.294718	0.0746562	0.294536	0.076264	0.065764	0.0971288	0.0718181	0.0766433	0.0218423	0.040626	0.00367077
PIex	0.814984	1.77552	0.431708	0.70479	0.285827	0.562037	0.257865	0.279672	0.217176	0.071275	0.184449	0.0201955	0.653362	1.29442	0.324077	0.569739	0.229267	0.432568	0.225085	0.22849	0.18784	0.0605388	0.144915	0.0167799
PLIPID_CA	0.0252181	0.0391382	0.0172181	0.0179354	0.00604058	0.00651541	0.00279045	0.00184818	0.00124307	0	0.000486076	0	2.32569e-16	1.24963e-16	1.11078e-16	5.90101e-17	1.39715e-16	9.54575e-18	4.46915e-17	2.79864e-17	6.50847e-18	0	1.19322e-18	0
PMANM	0	0	0	0	0	0	0	0	0	0	0	0	0	0	0	0	0	0	0	0	0	0	0	0
PMDPHT	0.00961004	0.0149146	0.00656141	0.00683475	0.00230192	0.00248287	0.00106338	0.000704297	0.000473706	0	0.000185232	0	5.90101e-17	3.9745e-16	8.41762e-17	7.37626e-17	9.54575e-18	3.51457e-17	5.20677e-18	1.60542e-17	1.01966e-17	0	3.95932e-18	0
PMPK	0	0	0	0	0	0	0	0	0	0	0	0	0	0	0	0	0	0	0	0	0	0	0	0
PNP	0.0586157	0.178992	0.0422756	0.0667975	0.0255807	0.0692689	0.034863	0.0451823	0.033612	0.0084777	0.0138982	0.00339686	0.0550116	0.15574	0.0346543	0.0605248	0.0218007	0.0553926	0.0327905	0.0375103	0.0364525	0.00665765	0.0133102	0.00303502
PNTK	0.00386343	0.00599599	0.00263782	0.00274771	0.00092542	0.000998165	0.000427499	0.000283142	0.000190439	0	7.44671e-05	0	8.41762e-17	7.02915e-17	4.81627e-17	3.12406e-17	1.06305e-17	1.12813e-17	7.91864e-18	4.82711e-18	3.25423e-19	0	1.72203e-18	0
POLYGP_CA	0.0137653	0.0213635	0.00939847	0.00979	0.00329724	0.00355643	0.00152317	0.00100883	0.00067853	0	0.000265324	0	1.37112e-16	7.98372e-17	1.56203e-16	9.89287e-17	6.20474e-17	5.64067e-17	3.51457e-17	4.55593e-18	4.55593e-18	0	2.11525e-18	0
POPT	4.02766	5.89269	1.84587	3.44965	1.46575	2.09659	1.64235	1.69516	1.65643	0.483409	0.950255	0.181857	2.66379	4.98956	1.19581	2.49899	1.03343	1.62779	1.04214	1.05596	1.01081	0.331744	0.692497	0.135648
POR4	5.91951	11.4865	7.56789	7.77671	4.72032	10.9984	4.79395	7.19178	3.86531	1.11677	2.19191	0.354495	3.73429	7.89561	1.40542	3.96796	1.40257	1.89801	1.43156	0.945117	1.73687	0.570311	1.18461	0.232641
POR5	0	0	0	0	0	0	0	0	0	0	0	0	0	0	0	0	0	0	0	0	0	0	0	0
POR6	0.164088	0.291992	0.00852317	0.122428	0.0335444	0.086446	0.0406906	0.0565926	0.0455443	0.0143208	0.0304603	0.00433076	0.143132	0.262609	0.00647994	0.108257	0.0278358	0.0776539	0.0324156	0.0393431	0.0401854	0.0123421	0.0272045	0.00378084
PPA	3.25087	6.33519	1.78553	2.7348	0.998308	1.81634	0.913009	0.992592	0.78891	0.225357	0.583344	0.0711209	0.482403	0.964278	0.226124	0.424728	0.178732	0.298191	0.155565	0.163135	0.15153	0.0424982	0.106527	0.0131227
PPA2	0.290503	0.645976	0.162259	0.268069	0.0999629	0.165281	0.0889474	0.107457	0.0975048	0.0277684	0.0647756	0.00757118	0.289333	0.657892	0.159939	0.265271	0.0957772	0.156253	0.0865599	0.0980665	0.0912673	0.0305941	0.0620779	0.00718541
PPAex	0.301957	0.685805	0.0211424	0.255534	0.0859023	0.145729	0.0830507	0.113452	0.110089	0.0294616	0.0635866	0.00918547	0.169296	0.346974	0.0131072	0.155121	0.0571329	0.0838915	0.0514396	0.0491834	0.0728801	0.0163118	0.0407753	0.00515888
PPAK	-0.301957	-0.685805	-0.0211424	-0.255534	-0.0859023	-0.145729	-0.0830507	-0.113452	-0.110089	-0.0294616	-0.0635866	-0.00918547	0.169296	0.346974	0.0131072	0.155121	0.0571329	0.0838915	0.0514396	0.0491834	0.0728801	0.0163118	0.0407753	0.00515888
PPBNGS	0	0	0	0	0	0	0	0	0	0	0	0	0	0	0	0	0	0	0	0	0	0	0	0
PPCDC	0.00386343	0.00599599	0.00263782	0.00274771	0.00092542	0.000998165	0.000427499	0.000283142	0.000190439	0	7.44671e-05	0	8.41762e-17	7.11593e-17	4.85966e-17	3.12406e-17	1.0739e-17	1.12813e-17	7.91864e-18	4.77288e-18	2.98305e-19	0	1.70847e-18	0
PPCK	0.300704	0.637691	0.158487	0.279612	0.109845	0.197087	0.0999221	0.112906	0.0958818	0.0246474	0.0694486	0.00818151	0.290168	0.631517	0.161263	0.287809	0.103961	0.197893	0.099021	0.109728	0.0952361	0.0229154	0.066122	0.00847391
PPGPPDP	0.22658	0.466934	0.116452	0.192333	0.0876933	0.159382	0.0649645	0.0960239	0.0729032	0.0260057	0.0557132	0.0070241	0.144961	0.309847	0.0675578	0.136388	0.0656504	0.0962831	0.0492268	0.0588243	0.0464473	0.0159976	0.0387445	0.00523639
PPM	1.4082	2.55895	0.240628	1.12541	0.338865	0.759783	0.434292	0.482754	0.321063	0.147999	0.289031	0.0562022	0.508904	0.871174	0.100452	0.377612	0.123322	0.215511	0.145425	0.150392	0.122835	0.0408701	0.0937754	0.0164436
PPM2	1.29798	2.46479	0.147912	1.06418	0.325635	0.730916	0.42524	0.49898	0.346498	0.152371	0.295443	0.0574969	0.46147	0.812979	0.0433676	0.341187	0.107235	0.200217	0.128577	0.125293	0.112333	0.0403589	0.0889501	0.0160184
PPNCL	0.00244072	0.00364698	0.00151618	0.00122158	0.000606044	0.000564656	0.000220452	0.000155371	0.000110971	0	4.131e-05	0	0.000962146	0.00160329	0.000643241	0.000749416	0.000242154	0.000304076	0.000118874	8.01073e-05	5.49643e-05	0	2.2158e-05	0
PPNCL2	0.00142271	0.00234901	0.00112164	0.00152613	0.000319376	0.000433509	0.000207047	0.00012777	7.94682e-05	0	3.31571e-05	0	0.000962146	0.00160329	0.000643241	0.000749416	0.000242154	0.000304076	0.000118874	8.01073e-05	5.49643e-05	0	2.2158e-05	0
PPND	0.13123	0.203667	0.0895995	0.0933321	0.031434	0.0339049	0.014521	0.00961755	0.00646871	0	0.00252944	0	1.16632e-15	3.02687e-15	4.85966e-16	5.2762e-16	4.096e-16	4.65139e-16	1.80502e-16	8.33084e-17	5.03322e-17	0	2.08271e-17	0
PPNDH	0.0303091	0.0470393	0.020694	0.0215561	0.00726003	0.00783073	0.00335378	0.00222128	0.00149402	0	0.000584204	0	3.15878e-16	2.22156e-16	5.20677e-17	9.71931e-17	1.22359e-16	2.08271e-16	8.98169e-17	3.73152e-17	3.51457e-17	0	5.64067e-18	0
PPS	0.306279	0.670054	0.154124	0.266431	0.105323	0.192303	0.10773	0.113865	0.0901615	0.0260745	0.0735263	0.00736991	0.298868	0.611521	0.164492	0.254923	0.0986901	0.185541	0.117244	0.110727	0.0863737	0.0258661	0.0704782	0.00708938
PRAGS	0.0837598	0.129994	0.0571884	0.0595708	0.0200633	0.0216404	0.00926825	0.00613856	0.00412876	0	0.00161446	0	1.01359e-15	1.05524e-15	5.62332e-16	1.25657e-15	7.6366e-17	2.46454e-16	9.37219e-17	7.54982e-17	9.54575e-18	0	1.84407e-17	0
PRAICPPRT	0	0	0	0	0	0	0	0	0	0	0	0	0	0	0	0	0	0	0	0	0	0	0	0
PRAIi	0.00704481	0.0109335	0.00480996	0.00501034	0.00168747	0.00182012	0.000779528	0.000516298	0.000347259	0	0.000135788	0	5.03322e-17	2.46454e-16	5.03322e-17	6.07457e-18	3.29762e-17	2.77695e-17	3.03729e-18	4.98983e-18	3.41695e-18	0	2.16949e-18	0
PRAIS	0.0837598	0.129994	0.0571884	0.0595708	0.0200633	0.0216404	0.00926825	0.00613856	0.00412876	0	0.00161446	0	9.99701e-16	1.08301e-15	5.48447e-16	1.25657e-15	7.6366e-17	2.46454e-16	9.37219e-17	7.54982e-17	9.54575e-18	0	1.84407e-17	0
PRAMPC	0.0239196	0.0371229	0.0163315	0.0170119	0.00572954	0.00617993	0.00264677	0.00175301	0.00117906	0	0.000461047	0	4.82494e-16	1.31905e-16	1.80502e-16	1.04135e-17	4.85966e-17	5.11999e-17	2.82034e-17	2.14779e-17	1.45356e-17	0	3.57966e-18	0
PRASCSi	0.0837598	0.129994	0.0571884	0.0595708	0.0200633	0.0216404	0.00926825	0.00613856	0.00412876	0	0.00161446	0	1.01359e-15	1.08301e-15	5.62332e-16	1.26351e-15	8.33084e-17	2.49925e-16	9.37219e-17	7.46304e-17	9.54575e-18	0	1.84407e-17	0
PRATPP	0.0239196	0.0371229	0.0163315	0.0170119	0.00572954	0.00617993	0.00264677	0.00175301	0.00117906	0	0.000461047	0	4.82494e-16	1.31905e-16	1.80502e-16	1.04135e-17	4.85966e-17	5.11999e-17	2.82034e-17	2.14779e-17	1.45356e-17	0	3.57966e-18	0
PRFGS	0.0837598	0.129994	0.0571884	0.0595708	0.0200633	0.0216404	0.00926825	0.00613856	0.00412876	0	0.00161446	0	9.99701e-16	1.08301e-15	5.48447e-16	1.25657e-15	7.6366e-17	2.46454e-16	9.37219e-17	7.54982e-17	9.54575e-18	0	1.84407e-17	0
PRMICI	0.0239196	0.0371229	0.0163315	0.0170119	0.00572954	0.00617993	0.00264677	0.00175301	0.00117906	0	0.000461047	0	4.82494e-16	1.31905e-16	1.80502e-16	1.04135e-17	4.85966e-17	5.11999e-17	2.82034e-17	2.14779e-17	1.45356e-17	0	3.57966e-18	0
PROabc	0	0	0	0	0	0	0	0	0	0	0	0	0	0	0	0	0	0	0	0	0	0	0	0
PROTEIN_CA	0.163833	0.254266	0.11186	0.11652	0.0392434	0.0423283	0.0181286	0.0120069	0.00807579	0	0.00315786	0	9.99701e-16	1.83278e-15	9.85816e-16	6.80352e-16	5.90101e-16	3.05464e-16	1.63146e-16	1.78766e-16	1.68352e-16	0	1.47525e-17	0
PRPPS	0.139767	0.318406	0.073992	0.129162	0.0476206	0.0744835	0.049157	0.0588831	0.0492513	0.0107707	0.0291612	0.00360865	0.131912	0.291058	0.0795672	0.120839	0.0510506	0.071942	0.0433253	0.0571779	0.0469617	0.0110521	0.0278321	0.00343736
PSCVT	0.168584	0.26164	0.115103	0.119899	0.0403815	0.0435558	0.0186543	0.0123551	0.00830998	0	0.00324943	0	1.72171e-15	5.05404e-15	2.05494e-15	1.09689e-15	3.33234e-16	5.34562e-16	1.49261e-16	2.22156e-16	1.50996e-16	0	2.29966e-17	0
PSD_CA	0.0100116	0.0155379	0.00683558	0.00712034	0.00239811	0.00258662	0.00110781	0.000733726	0.0004935	0	0.000192972	0	1.04135e-17	2.27362e-16	1.05003e-16	3.8183e-17	4.98983e-17	1.12813e-17	1.80068e-17	5.20677e-18	7.26779e-18	0	4.69152e-18	0
PSERT	1.00548	1.73284	0.586531	0.791101	0.31113	0.375182	0.207523	0.180369	0.174922	0.0368996	0.108859	0.011373	0.30235	0.571827	0.154015	0.268258	0.119482	0.19016	0.10545	0.109805	0.104563	0.0263372	0.0679963	0.0086645
PSP_L	1.00548	1.73284	0.586531	0.791101	0.31113	0.375182	0.207523	0.180369	0.174922	0.0368996	0.108859	0.011373	0.30235	0.571827	0.154015	0.268258	0.119482	0.19016	0.10545	0.109805	0.104563	0.0263372	0.0679963	0.0086645
PSS_CA	-0.138848	-0.288808	-0.0744512	-0.129088	-0.0555379	-0.0978338	-0.0474544	-0.0576799	-0.0446497	-0.0135284	-0.0328379	-0.0036486	0.142705	0.299345	0.0662323	0.127399	0.0528428	0.10747	0.0434571	0.0607867	0.0448885	0.0130526	0.0306819	0.00361066
PTA	1.53267	3.45213	1.18286	1.22299	0.569767	0.56254	0.373656	0.214321	0.157225	0.149556	0.133284	0.154961	0.838186	1.85783	0.122971	0.569077	0.234776	0.382465	0.24963	0.134605	0.107927	0.0771835	0.0873741	0.0525915
PTA2	0.301957	0.685805	0.0211424	0.255534	0.0859023	0.145729	0.0830507	0.113452	0.110089	0.0294616	0.0635866	0.00918547	0.169296	0.346974	0.0131072	0.155121	0.0571329	0.0838915	0.0514396	0.0491834	0.0728801	0.0163118	0.0407753	0.00515888
PTPAT	0.113823	0.224414	0.0423262	0.102398	0.0277587	0.0570665	0.0402339	0.033384	0.0314156	0.00725479	0.0238607	0.0026747	0.106413	0.188017	0.0336285	0.0847518	0.0241403	0.0539339	0.0380733	0.0284788	0.0323686	0.00624076	0.0214288	0.00234932
PTRCabc	0	0	0	0	0	0	0	0	0	0	0	0	0	0	0	0	0	0	0	0	0	0	0	0
PTRCTA	0.322385	0.555212	0.0705264	0.251234	0.08356	0.167329	0.0769373	0.0737134	0.0920107	0.0267878	0.0669251	0.00810756	0.17	0.281074	0.0528367	0.133806	0.0447913	0.0828097	0.0402245	0.0379683	0.0533317	0.0167479	0.034034	0.00480274
PUNP1	-0.0915579	-0.184708	-0.0216603	-0.0554417	-0.0211387	-0.0299021	-0.0179119	-0.0393837	-0.0253323	-0.00833488	-0.017447	-0.00256746	0.0785168	0.188458	0.0205711	0.0434312	0.0178202	0.0252273	0.0153213	0.0261687	0.0229998	0.00726555	0.0149579	0.00228833
PUNP2	-0.479826	-0.838842	-0.0565367	-0.363393	-0.111838	-0.226365	-0.164716	-0.152764	-0.130607	-0.0474234	-0.0967039	-0.0191089	0.277152	0.459011	0.0312942	0.179713	0.0554712	0.132725	0.0843337	0.0769352	0.079726	0.0244175	0.0611318	0.0114462
PUNP3	0	0	0	0	0	0	0	0	0	0	0	0	0	0	0	0	0	0	0	0	0	0	0	0
PUNP4	0.404995	0.835023	0.0567516	0.36117	0.0973006	0.261713	0.137373	0.162204	0.106109	0.0533002	0.102163	0.0197739	0.24719	0.501111	0.0304573	0.228685	0.0609512	0.118472	0.0808665	0.0892278	0.0651572	0.0291132	0.0498242	0.0114039
PUNP5	0.0915579	0.184708	0.0216603	0.0554417	0.0211387	0.0299021	0.0179119	0.0393837	0.0253323	0.00833488	0.017447	0.00256746	0.0785168	0.188458	0.0205711	0.0434312	0.0178202	0.0252273	0.0153213	0.0261687	0.0229998	0.00726555	0.0149579	0.00228833
PUNP6	0.0921006	0.149327	0.0123078	0.0563164	0.0266575	0.0450322	0.0266119	0.0281709	0.0225865	0.0146205	0.0194478	0.00247563	0.0812184	0.128111	0.0126656	0.0409035	0.0246503	0.038645	0.0225048	0.0233698	0.0215047	0.0141518	0.0184536	0.0023265
PUNP7	2.6327	5.8939	1.71287	2.35444	1.0346	1.78973	0.903019	0.962572	0.914069	0.208492	0.675145	0.0545086	1.27703	2.77441	0.677516	1.1456	0.481735	0.855263	0.461586	0.441383	0.406454	0.108154	0.303962	0.0324681
PYC	8.08225	16.1297	1.51365	4.8846	1.25134	2.34073	1.68939	1.34359	2.07509	0.656767	1.78582	0.354921	0.750777	1.56552	0.314428	0.624789	0.20295	0.418582	0.245082	0.248755	0.237053	0.06705	0.169925	0.0225673
PYDAMK	0	0	0	0	0	0	0	0	0	0	0	0	0	0	0	0	0	0	0	0	0	0	0	0
PYDX5PS	0	0	0	0	0	0	0	0	0	0	0	0	0	0	0	0	0	0	0	0	0	0	0	0
PYDXK	0.283359	0.61521	0.175541	0.281811	0.104588	0.17364	0.094952	0.104158	0.084535	0.0268756	0.0654285	0.00695196	0.290536	0.617525	0.211648	0.291557	0.103616	0.181413	0.0910656	0.0953535	0.103015	0.026154	0.0651347	0.00615771
PYDXNK	0	0	0	0	0	0	0	0	0	0	0	0	0	0	0	0	0	0	0	0	0	0	0	0
PYDXPP	0.283359	0.61521	0.175541	0.281811	0.104588	0.17364	0.094952	0.104158	0.084535	0.0268756	0.0654285	0.00695196	0.290536	0.617525	0.211648	0.291557	0.103616	0.181413	0.0910656	0.0953535	0.103015	0.026154	0.0651347	0.00615771
PYK	3.55551	7.26659	1.28999	3.34982	1.56577	3.09079	1.46701	1.63451	1.12811	0.406578	1.09155	0.213594	2.58886	5.72108	0.968975	2.40511	1.06791	1.68342	0.969521	1.03641	0.813666	0.278964	0.720486	0.14242
PYK2	3.41668	8.99606	1.93518	2.89524	0.985009	2.65917	1.21546	1.45644	1.38591	0.474046	1.20362	0.219726	2.496	6.34966	1.26469	2.23245	0.792159	1.71805	0.91867	0.94988	0.989174	0.308976	0.823425	0.149383
PYRex	0	0	0	0	0	0	0	0	0	0	0	0	0	0	0	0	0	0	0	0	0	0	0	0
QULNS	0.00790158	0.0122632	0.00539493	0.00561968	0.00189269	0.00204147	0.000874332	0.000579089	0.000389492	0	0.000152302	0	2.048e-16	8.5044e-17	1.04135e-16	6.59525e-17	2.16949e-17	1.30169e-17	6.07457e-18	2.06101e-18	4.98983e-18	0	1.97966e-18	0
R_ACNML	0	0	0	0	0	0	0	0	0	0	0	0	0	0	0	0	0	0	0	0	0	0	0	0
R_ACNML1	0	0	0	0	0	0	0	0	0	0	0	0	0	0	0	0	0	0	0	0	0	0	0	0
RAFFF	0	0	0	0	0	0	0	0	0	0	0	0	0	0	0	0	0	0	0	0	0	0	0	0
RBFK	0.00961004	0.0149146	0.00656141	0.00683475	0.00230192	0.00248287	0.00106338	0.000704297	0.000473706	0	0.000185232	0	5.90101e-17	3.95715e-16	8.41762e-17	7.02915e-17	9.97965e-18	3.55796e-17	5.20677e-18	1.60542e-17	1.02508e-17	0	3.90508e-18	0
RBFSa	0.0192201	0.0298293	0.0131228	0.0136695	0.00460385	0.00496575	0.00212675	0.00140859	0.000947412	0	0.000370464	0	1.1802e-16	7.9143e-16	1.68352e-16	1.42319e-16	1.90915e-17	7.11593e-17	9.97965e-18	3.21084e-17	2.03932e-17	0	7.91864e-18	0
RBFSb	0.00961004	0.0149146	0.00656141	0.00683475	0.00230192	0.00248287	0.00106338	0.000704297	0.000473706	0	0.000185232	0	5.90101e-17	3.95715e-16	8.41762e-17	7.02915e-17	9.97965e-18	3.55796e-17	4.98983e-18	1.60542e-17	1.02508e-17	0	3.9322e-18	0
RBK	0	0	0	0	0	0	0	0	0	0	0	0	0	0	0	0	0	0	0	0	0	0	0	0
RBK_L1	0	0	0	0	0	0	0	0	0	0	0	0	0	0	0	0	0	0	0	0	0	0	0	0
RBLabc	0	0	0	0	0	0	0	0	0	0	0	0	0	0	0	0	0	0	0	0	0	0	0	0
RBP4E	0	0	0	0	0	0	0	0	0	0	0	0	0	0	0	0	0	0	0	0	0	0	0	0
RFMNL	0	0	0	0	0	0	0	0	0	0	0	0	0	0	0	0	0	0	0	0	0	0	0	0
RHCCE	0	0	0	0	0	0	0	0	0	0	0	0	0	0	0	0	0	0	0	0	0	0	0	0
RL5PCT	0	0	0	0	0	0	0	0	0	0	0	0	0	0	0	0	0	0	0	0	0	0	0	0
RL5POR1	0	0	0	0	0	0	0	0	0	0	0	0	0	0	0	0	0	0	0	0	0	0	0	0
RL5POR2	0	0	0	0	0	0	0	0	0	0	0	0	0	0	0	0	0	0	0	0	0	0	0	0
RNA_CA	0.0222992	0.0346081	0.0152251	0.0158594	0.0053414	0.00576127	0.00246747	0.00163426	0.00109919	0	0.000429814	0	3.05464e-16	9.71931e-17	7.46304e-17	1.70088e-16	6.07457e-17	9.80609e-17	4.16542e-17	1.64881e-17	1.14983e-17	0	7.48474e-18	0
RNDR1	0.318973	0.523578	0.0450138	0.201991	0.0665496	0.118638	0.114505	0.0907224	0.0890748	0.0252942	0.0667469	0.0100991	0.242328	0.400633	0.0361474	0.160521	0.054348	0.0937434	0.0771218	0.0711323	0.0764923	0.019626	0.0530386	0.00820791
RNDR2	0.208028	0.392383	0.0258419	0.188086	0.0457023	0.120869	0.0717742	0.0739361	0.051248	0.0261061	0.0480706	0.010386	0.189905	0.363827	0.0176067	0.193875	0.0383664	0.0975616	0.063181	0.064848	0.0461901	0.0208358	0.0387516	0.0101747
RNDR3	0.199289	0.338478	0.0130332	0.152737	0.0458845	0.10507	0.050189	0.0654121	0.0402697	0.0149357	0.0387325	0.00754178	0.218742	0.330627	0.0117867	0.148596	0.0458355	0.092378	0.0495302	0.0631113	0.0327607	0.0131436	0.0387033	0.00761215
RNDR4	0.00059972	0.000904729	0.00050409	0.000876411	0.000192106	0.000158436	0.000214575	0.000108211	5.07904e-05	0	2.00118e-05	0	0.000405069	0.000683283	0.000441004	0.000544692	0.000131627	0.000116551	0.000177729	9.12142e-05	2.86647e-05	0	1.04356e-05	0
RNTR1	0.26282	0.479902	0.0305668	0.224736	0.074309	0.155308	0.0779142	0.0909352	0.0646052	0.0367497	0.0495949	0.0114854	0.208734	0.375879	0.0224625	0.162932	0.0482062	0.11372	0.0621012	0.0603704	0.0505234	0.0251525	0.042865	0.00984043
RNTR1c2	0	0	0	0	0	0	0	0	0	0	0	0	0	0	0	0	0	0	0	0	0	0	0	0
RNTR2	0.201388	0.449501	0.0339283	0.176228	0.0526574	0.141987	0.066088	0.0885915	0.0550787	0.0271941	0.0541773	0.00938787	0.17805	0.401172	0.0300966	0.1449	0.048689	0.112522	0.0576699	0.0740577	0.0483025	0.0232397	0.0390402	0.00785306
RNTR2c2	0	0	0	0	0	0	0	0	0	0	0	0	0	0	0	0	0	0	0	0	0	0	0	0
RNTR3	0.133554	0.319409	0.0180661	0.139273	0.0471006	0.0955453	0.0476262	0.0913072	0.0475441	0.0220907	0.0386073	0.00859672	0.122576	0.324536	0.0151481	0.131969	0.0440153	0.0865398	0.0414563	0.0786552	0.0464856	0.0204213	0.0366216	0.00878772
RNTR3c2	0	0	0	0	0	0	0	0	0	0	0	0	0	0	0	0	0	0	0	0	0	0	0	0
RNTR4	0.0019034	0.0049832	0.000466779	0.000572216	8.44398e-05	0.000723944	9.06597e-05	6.1991e-05	3.5447e-05	0	4.41059e-05	0	0.00112902	0.00187901	0.000286606	0.000363736	5.575e-05	0.00016976	5.00355e-05	3.18998e-05	2.29797e-05	0	1.57732e-05	0
RNTR4c2	0	0	0	0	0	0	0	0	0	0	0	0	0	0	0	0	0	0	0	0	0	0	0	0
RPE	-1.09879	-2.0055	-0.254704	-0.872755	-0.270042	-0.541229	-0.308839	-0.349604	-0.241574	-0.10158	-0.201135	-0.0383313	0.309015	0.543122	0.0294153	0.228068	0.0711399	0.132817	0.0856012	0.0834871	0.0749028	0.0269059	0.0592918	0.0106789
RPI	-1.00079	-1.85346	-0.192754	-0.807167	-0.251025	-0.525461	-0.298728	-0.342662	-0.238143	-0.10158	-0.199736	-0.0383313	0.307241	0.542052	0.0297045	0.22739	0.0717308	0.133874	0.0857894	0.0835594	0.0748855	0.0269059	0.0593052	0.0106789
RZ5PP	0	0	0	0	0	0	0	0	0	0	0	0	0	0	0	0	0	0	0	0	0	0	0	0
S6PP	0.306022	0.618916	0.160859	0.254515	0.101724	0.185218	0.0999215	0.105087	0.0870288	0.0244834	0.0688953	0.00740998	0.315588	0.599693	0.15546	0.272007	0.0962041	0.179101	0.0983947	0.102552	0.0845027	0.0241486	0.0625323	0.00759534
SA6PGH	0	0	0	0	0	0	0	0	0	0	0	0	0	0	0	0	0	0	0	0	0	0	0	0
SACOT	2.36498	4.89934	0.0184011	0.320236	-0.329195	-0.451397	0.0439042	-0.171594	0.792548	0.159572	0.752394	0.158351	0.815277	1.80363	0.0127615	0.582565	0.214361	0.414923	0.268381	0.151348	0.130914	0.0873282	0.115246	0.0537505
SADT	0.0444928	-0.0800247	0.0664759	-0.0105004	-0.0270537	-0.081715	-0.0615315	-0.0767131	-0.0780705	-0.0248336	-0.0600902	-0.00755622	0.298871	0.63794	0.151516	0.248007	0.102918	0.154984	0.104063	0.0968978	0.0899382	0.0253417	0.0614208	0.00781327
SADT2	0.286873	0.594299	0.159769	0.246171	0.106427	0.167327	0.098198	0.100998	0.0944044	0.0248336	0.0664772	0.00755622	0.298871	0.63794	0.151516	0.248007	0.102918	0.154984	0.104063	0.0968978	0.0899382	0.0253417	0.0614208	0.00781327
SALNpts	0	0	0	0	0	0	0	0	0	0	0	0	0	0	0	0	0	0	0	0	0	0	0	0
SAMCFMT	0	0	0	0	0	0	0	0	0	0	0	0	0	0	0	0	0	0	0	0	0	0	0	0
SBPP	0.275402	0.630576	0.148727	0.268731	0.0943565	0.186705	0.0916275	0.101205	0.0886609	0.0265924	0.0667356	0.00779575	0.269518	0.607813	0.155179	0.272284	0.0937143	0.173093	0.0957032	0.0971843	0.0915986	0.0267061	0.0667446	0.00766207
SBTPD	0	0	0	0	0	0	0	0	0	0	0	0	0	0	0	0	0	0	0	0	0	0	0	0
SBTpts	0	0	0	0	0	0	0	0	0	0	0	0	0	0	0	0	0	0	0	0	0	0	0	0
SDPDS	0.148083	0.404833	0.00879955	0.13275	0.0368445	0.0621669	0.0633036	0.0478397	0.0472998	0.0249978	0.0564827	0.00767353	0.114178	0.334207	0.00915705	0.10917	0.0288774	0.0498288	0.0513264	0.0356462	0.0367477	0.0181464	0.0401869	0.00577488
SDPTA	-0.148083	-0.404833	-0.00879955	-0.13275	-0.0368445	-0.0621669	-0.0633036	-0.0478397	-0.0472998	-0.0249978	-0.0564827	-0.00767353	0.114178	0.334207	0.00915705	0.10917	0.0288774	0.0498288	0.0513264	0.0356462	0.0367477	0.0181464	0.0401869	0.00577488
SEPHCHCS	0	0	0	0	0	0	0	0	0	0	0	0	0	0	0	0	0	0	0	0	0	0	0	0
SERabc	0	0	0	0	0	0	0	0	0	0	0	0	0	0	0	0	0	0	0	0	0	0	0	0
SERAT	0.385352	0.643569	0.212111	0.29776	0.132855	0.111514	0.0720731	0.0552136	0.0699474	0.0126793	0.0405229	0.00410492	0.129712	0.259302	0.0444651	0.117404	0.0633035	0.0477254	0.0433806	0.0279088	0.0487031	0.00951292	0.0317174	0.00447934
SERD_L	0.268448	0.546624	0.141987	0.246762	0.0980271	0.183045	0.0975787	0.100458	0.0893605	0.0242203	0.0620088	0.00726808	0.265562	0.504384	0.149233	0.240669	0.0987725	0.18534	0.096911	0.106095	0.0924204	0.0251194	0.058887	0.00751919
SGH	0.306022	0.618916	0.160859	0.254515	0.101724	0.185218	0.0999215	0.105087	0.0870288	0.0244834	0.0688953	0.00740998	0.315588	0.599693	0.15546	0.272007	0.0962041	0.179101	0.0983947	0.102552	0.0845027	0.0241486	0.0625323	0.00759534
SH	0.0787019	0.174663	0.0398869	0.0708041	0.0233138	0.0459481	0.022855	0.0219195	0.020881	0.00718003	0.0187713	0.00215382	0.0557431	0.127216	0.0286279	0.0471668	0.01664	0.0334338	0.0160701	0.0149759	0.0146972	0.00528002	0.0120618	0.00144702
SHCHCC2	0	0	0	0	0	0	0	0	0	0	0	0	0	0	0	0	0	0	0	0	0	0	0	0
SHCHCS3	0	0	0	0	0	0	0	0	0	0	0	0	0	0	0	0	0	0	0	0	0	0	0	0
SHCHD2	0	0	0	0	0	0	0	0	0	0	0	0	0	0	0	0	0	0	0	0	0	0	0	0
SHCHF	0	0	0	0	0	0	0	0	0	0	0	0	0	0	0	0	0	0	0	0	0	0	0	0
SHK3D	0.103083	0.129355	0.0529878	0.0417903	0.0206288	0.0179383	0.00750618	0.0063863	0.00363597	0	0.00172198	0	0.0433663	0.0643866	0.0280242	0.0306449	0.0116796	0.0140444	0.00485188	0.00345713	0.0022321	0	0.000905184	0
SHK3Dx	0.065501	0.132285	0.0621156	0.0781083	0.0197527	0.0256175	0.0111481	0.00596883	0.00467402	0	0.00152745	0	0.0433663	0.0643866	0.0280242	0.0306449	0.0116796	0.0140444	0.00485188	0.00345713	0.0022321	0	0.000905184	0
SHKK	0.168584	0.26164	0.115103	0.119899	0.0403815	0.0435558	0.0186543	0.0123551	0.00830998	0	0.00324943	0	1.72171e-15	4.9985e-15	2.04106e-15	1.09689e-15	3.33234e-16	5.34562e-16	1.49261e-16	2.22156e-16	1.49261e-16	0	2.29966e-17	0
SHSL1	0.0318275	0.00865699	0.0067169	0.0120663	0.00224736	0.00264845	0.00501297	0.00174158	0.000396049	0	0.000156859	0	0.00740241	0.00655184	0.00481395	0.00654686	0.00186441	0.00188938	0.00285999	0.00145035	0.000300612	0	0.000101001	0
SHSL4	0.199328	0.464014	0.00743934	0.147887	0.0482119	0.0664162	0.0393312	0.0608673	0.048948	0.0153523	0.0225974	0.00465595	0.128273	0.313558	0.00640201	0.106118	0.0329114	0.050296	0.036555	0.0259506	0.0230105	0.0146717	0.0182677	0.00419903
SL	0	0	0	0	0	0	0	0	0	0	0	0	0	0	0	0	0	0	0	0	0	0	0	0
SLCP	-0.0787019	-0.174663	-0.0398869	-0.0708041	-0.0233138	-0.0459481	-0.022855	-0.0219195	-0.020881	-0.00718003	-0.0187713	-0.00215382	0.0557431	0.127216	0.0286279	0.0471668	0.01664	0.0334338	0.0160701	0.0149759	0.0146972	0.00528002	0.0120618	0.00144702
SO4abc	0.331365	0.514275	0.226245	0.23567	0.079373	0.0856124	0.0366665	0.024285	0.0163339	0	0.00638702	0	3.11018e-15	9.99701e-15	2.16602e-15	4.85966e-15	4.44311e-16	1.04135e-15	9.51104e-16	1.83973e-16	7.6366e-17	0	3.21084e-17	0
SOR	1.03284	1.9858	0.212638	0.802433	0.238145	0.439884	0.30787	0.253377	0.226908	0.0816474	0.177176	0.0237702	0.323935	0.711663	0.0301883	0.25161	0.0646394	0.166306	0.117845	0.0884806	0.0749589	0.0308423	0.0629093	0.00957095
SPH	0	0	0	0	0	0	0	0	0	0	0	0	0	0	0	0	0	0	0	0	0	0	0	0
SPMabc	0	0	0	0	0	0	0	0	0	0	0	0	0	0	0	0	0	0	0	0	0	0	0	0
SPMDabc	0	0	0	0	0	0	0	0	0	0	0	0	0	0	0	0	0	0	0	0	0	0	0	0
SPMS	0	0	0	0	0	0	0	0	0	0	0	0	0	0	0	0	0	0	0	0	0	0	0	0
SPRMS	0	0	0	0	0	0	0	0	0	0	0	0	0	0	0	0	0	0	0	0	0	0	0	0
SSALx	0.126561	0.20189	0.0095851	0.078863	0.0249799	0.043771	0.0326369	0.0315833	0.0344587	0.00858818	0.0267076	0.0023933	0.116387	0.181911	0.0107377	0.0656634	0.0215547	0.0328139	0.0316385	0.0287122	0.0334524	0.00818363	0.0255376	0.00221074
SSALy	0.100438	0.187489	0.0116867	0.0869914	0.0289716	0.0690048	0.0187428	0.016479	0.0288479	0.00950266	0.0211409	0.00304927	0.0935078	0.190222	0.006765	0.0795716	0.0254983	0.0531411	0.014205	0.0133032	0.0290899	0.0104757	0.0196049	0.00334373
SST	0	0	0	0	0	0	0	0	0	0	0	0	0	0	0	0	0	0	0	0	0	0	0	0
SUCBZL	0	0	0	0	0	0	0	0	0	0	0	0	0	0	0	0	0	0	0	0	0	0	0	0
SUCBZS	0	0	0	0	0	0	0	0	0	0	0	0	0	0	0	0	0	0	0	0	0	0	0	0
SUCCex	5.04373	10.0677	0.293646	2.39966	0.358622	0.807554	0.85186	0.443469	1.30501	0.423258	1.15914	0.280187	0.565494	1.02304	0.0292068	0.383943	0.0898696	0.221002	0.157968	0.127156	0.138475	0.0452316	0.11491	0.0161476
SUCOAS	0.990319	1.83991	0.00815359	0.779317	0.295065	0.558539	0.336727	0.200508	0.123017	0.123597	0.101301	0.0802943	0.739312	1.57247	0.00744359	0.557098	0.211726	0.36529	0.248725	0.14838	0.0974331	0.0847103	0.0865688	0.0531488
SUCRabc	0	0	0	0	0	0	0	0	0	0	0	0	0	0	0	0	0	0	0	0	0	0	0	0
SUCRpts	0	0	0	0	0	0	0	0	0	0	0	0	0	0	0	0	0	0	0	0	0	0	0	0
SULRi	0.331365	0.514275	0.226245	0.23567	0.079373	0.0856124	0.0366665	0.024285	0.0163339	0	0.00638702	0	3.16572e-15	9.99701e-15	2.19379e-15	4.85966e-15	4.30427e-16	1.02747e-15	9.51104e-16	1.83973e-16	7.6366e-17	0	3.21084e-17	0
TAGURr	0	0	0	0	0	0	0	0	0	0	0	0	0	0	0	0	0	0	0	0	0	0	0	0
TALA	-0.189702	-0.241353	0.0789261	-0.107698	-0.0204737	-0.0621318	-0.0534647	-0.0674189	-0.0279712	-0.0241978	-0.0322073	-0.0113699	0.313643	0.659877	0.155068	0.294593	0.101566	0.185341	0.107187	0.107137	0.100468	0.0297668	0.0735966	0.00931351
TDPDRE	0	0	0	0	0	0	0	0	0	0	0	0	0	0	0	0	0	0	0	0	0	0	0	0
TDPDRR	0	0	0	0	0	0	0	0	0	0	0	0	0	0	0	0	0	0	0	0	0	0	0	0
TDPGDH	0	0	0	0	0	0	0	0	0	0	0	0	0	0	0	0	0	0	0	0	0	0	0	0
TECHOIC_CA	0.0265739	0.0412424	0.0181438	0.0188996	0.00636533	0.0068657	0.00294048	0.00194754	0.0013099	0	0.000512209	0	2.88108e-16	2.08271e-16	3.36705e-16	9.37219e-17	5.90101e-17	1.71824e-16	2.21288e-17	1.34508e-17	1.82237e-17	0	6.18304e-18	0
TGBPA	0	0	0	0	0	0	0	0	0	0	0	0	0	0	0	0	0	0	0	0	0	0	0	0
THDPS	0.148083	0.404833	0.00879955	0.13275	0.0368445	0.0621669	0.0633036	0.0478397	0.0472998	0.0249978	0.0564827	0.00767353	0.114178	0.334207	0.00915705	0.10917	0.0288774	0.0498288	0.0513264	0.0356462	0.0367477	0.0181464	0.0401869	0.00577488
THIC	0	0	0	0	0	0	0	0	0	0	0	0	0	0	0	0	0	0	0	0	0	0	0	0
THIIS	0	0	0	0	0	0	0	0	0	0	0	0	0	0	0	0	0	0	0	0	0	0	0	0
THISAT	0	0	0	0	0	0	0	0	0	0	0	0	0	0	0	0	0	0	0	0	0	0	0	0
THISTHIIS	0	0	0	0	0	0	0	0	0	0	0	0	0	0	0	0	0	0	0	0	0	0	0	0
THMex	0	0	0	0	0	0	0	0	0	0	0	0	0	0	0	0	0	0	0	0	0	0	0	0
THPAT	0.193483	0.412237	0.0636143	0.150323	0.0458676	0.0807508	0.0608367	0.048375	0.0556719	0.0239158	0.0523338	0.00864861	0.157261	0.344225	0.013499	0.112331	0.0322334	0.0640053	0.050964	0.0378952	0.0468967	0.0169338	0.0351182	0.00649636
THRA2i	0	0	0	0	0	0	0	0	0	0	0	0	0	0	0	0	0	0	0	0	0	0	0	0
THRAi	0.0084581	0.0202259	0.0114055	0.0113691	0.00558564	0.0149355	0.00195141	0.00191382	0.00271293	0	0.00071169	0	0.00726375	0.0194971	0.00835043	0.00748055	0.0034382	0.00863022	0.00148442	0.00138727	0.00116921	0	0.000442107	0
THRD_L	0.17406	0.332652	0.0624738	0.158449	0.0548005	0.0977679	0.0516235	0.0578194	0.0646623	0.0141093	0.0423661	0.00452953	0.13903	0.270893	0.0138118	0.143365	0.0550688	0.0787701	0.037765	0.0474007	0.0742897	0.0119144	0.0386376	0.00393528
THRex	0	0	0	0	0	0	0	0	0	0	0	0	0	0	0	0	0	0	0	0	0	0	0	0
THRK	0	0	0	0	0	0	0	0	0	0	0	0	0	0	0	0	0	0	0	0	0	0	0	0
THRPD	0	0	0	0	0	0	0	0	0	0	0	0	0	0	0	0	0	0	0	0	0	0	0	0
THRS	0.24969	0.457127	0.119742	0.217591	0.076476	0.130058	0.0610076	0.0646561	0.0706863	0.0141093	0.0443725	0.00452953	0.139791	0.275242	0.0168305	0.142556	0.0544392	0.0790962	0.0376045	0.0469365	0.0738387	0.0119144	0.038838	0.00393528
THZPSN3	0	0	0	0	0	0	0	0	0	0	0	0	0	0	0	0	0	0	0	0	0	0	0	0
TKT1	0.465104	0.871929	0.0698005	0.376428	0.11483	0.248837	0.145092	0.168624	0.116632	0.0507902	0.0989429	0.0191656	0.154507	0.271561	0.0147076	0.114034	0.03557	0.0664087	0.0428006	0.0417436	0.0374514	0.013453	0.0296459	0.00533947
TKT2	0.633688	1.13357	0.184904	0.496327	0.155212	0.292392	0.163747	0.180979	0.124942	0.0507902	0.102192	0.0191656	0.154507	0.271561	0.0147076	0.114034	0.03557	0.0664087	0.0428006	0.0417436	0.0374514	0.013453	0.0296459	0.00533947
TMDK1	0.262255	0.564547	0.174004	0.279465	0.099668	0.184906	0.106584	0.116178	0.0800235	0.0268496	0.0627404	0.00759549	0.264142	0.531559	0.188374	0.262292	0.0921908	0.178325	0.0997663	0.103387	0.0805342	0.0277874	0.0594409	0.00735199
TMDPK	0	0	0	0	0	0	0	0	0	0	0	0	0	0	0	0	0	0	0	0	0	0	0	0
TMDPP	0	0	0	0	0	0	0	0	0	0	0	0	0	0	0	0	0	0	0	0	0	0	0	0
TMDS	0.00986595	0.0153118	0.00673614	0.00701676	0.00236322	0.00254899	0.00109169	0.000723053	0.000486321	0	0.000190165	0	1.64881e-16	2.77695e-16	7.89694e-17	1.03268e-16	2.38644e-17	2.95051e-17	2.1044e-17	1.03051e-17	3.47118e-18	0	2.54915e-18	0
TMPK	0.277395	0.54029	0.124087	0.219876	0.110872	0.173892	0.0991844	0.111986	0.0837035	0.0250212	0.0822829	0.00824908	0.246514	0.500399	0.110119	0.213727	0.115592	0.163006	0.0978082	0.0987987	0.0773411	0.0246567	0.0811635	0.00813596
TMPK1	0	0	0	0	0	0	0	0	0	0	0	0	0	0	0	0	0	0	0	0	0	0	0	0
TMPPP	0	0	0	0	0	0	0	0	0	0	0	0	0	0	0	0	0	0	0	0	0	0	0	0
TPI	11.9719	23.3177	5.78643	10.2907	4.20944	7.86809	4.32323	4.6941	4.10813	1.32363	3.15778	0.60279	0.336832	0.678383	0.0771814	0.260985	0.0960865	0.189594	0.120524	0.0933407	0.0975333	0.0306557	0.0709307	0.0125532
TRACE_CA	0.0194142	0.0301306	0.0132554	0.0138076	0.00465035	0.0050159	0.00214824	0.00142282	0.000956982	0	0.000374206	0	2.3604e-16	2.25627e-16	9.54575e-17	1.38847e-16	8.67796e-17	4.51254e-17	1.34508e-17	1.43186e-17	1.09559e-17	0	4.71864e-18	0
TRDR	1.56857	3.04049	0.320721	1.31726	0.44547	0.862982	0.498352	0.632569	0.39725	0.172002	0.356889	0.0632063	0.490043	0.993394	0.145708	0.412369	0.126518	0.22214	0.146927	0.148712	0.12109	0.04522	0.0927059	0.0168052
TRE6PH	0	0	0	0	0	0	0	0	0	0	0	0	0	0	0	0	0	0	0	0	0	0	0	0
TREpts	0	0	0	0	0	0	0	0	0	0	0	0	0	0	0	0	0	0	0	0	0	0	0	0
TRPex	0	0	0	0	0	0	0	0	0	0	0	0	0	0	0	0	0	0	0	0	0	0	0	0
TRPS1	0.00331833	0.00611953	0.00210382	0.0027527	0.000752845	0.00075774	0.000406459	0.000238803	0.00013993	0	6.98762e-05	0	0.00201443	0.00291748	0.00134804	0.00124275	0.000467978	0.000463246	0.000241967	0.000157197	9.61062e-05	0	3.80576e-05	0
TRPS2	0.00372649	0.00481393	0.00270614	0.00225764	0.000934622	0.00106238	0.000373069	0.000277495	0.000207329	0	6.59116e-05	0	0.00201443	0.00291748	0.00134804	0.00124275	0.000467978	0.000463246	0.000241967	0.000157197	9.61062e-05	0	3.80576e-05	0
TRPS3	0.00372649	0.00481393	0.00270614	0.00225764	0.000934622	0.00106238	0.000373069	0.000277495	0.000207329	0	6.59116e-05	0	0.00201443	0.00291748	0.00134804	0.00124275	0.000467978	0.000463246	0.000241967	0.000157197	9.61062e-05	0	3.80576e-05	0
TRSARry	0.00190245	0.00281869	0.00150964	0.0014282	0.000481306	0.000577773	0.000236115	0.000167184	0.00010009	0	3.61844e-05	0	0.000789631	0.00123508	0.000536017	0.000523163	0.000189875	0.000168658	8.90819e-05	4.34294e-05	3.75043e-05	0	1.61122e-05	0
TURAL	0	0	0	0	0	0	0	0	0	0	0	0	0	0	0	0	0	0	0	0	0	0	0	0
TYRabc	0	0	0	0	0	0	0	0	0	0	0	0	0	0	0	0	0	0	0	0	0	0	0	0
TYRL	0	0	0	0	0	0	0	0	0	0	0	0	0	0	0	0	0	0	0	0	0	0	0	0
TYRTA	-0.13123	-0.203667	-0.0895995	-0.0933321	-0.031434	-0.0339049	-0.014521	-0.00961755	-0.00646871	0	-0.00252944	0	1.16632e-15	3.02687e-15	4.72081e-16	5.2762e-16	4.096e-16	4.65139e-16	1.78766e-16	8.33084e-17	5.03322e-17	0	2.08271e-17	0
UAAGDS	0.0345519	0.053624	0.0235908	0.0245736	0.00827632	0.00892691	0.00382326	0.00253223	0.00170316	0	0.000665983	0	2.84637e-16	7.28948e-16	3.01993e-16	2.32569e-16	8.15728e-17	8.67796e-18	6.8122e-17	5.46711e-17	2.32135e-17	0	7.81016e-18	0
UAG2E	0	0	0	0	0	0	0	0	0	0	0	0	0	0	0	0	0	0	0	0	0	0	0	0
UAG2EMA	0	0	0	0	0	0	0	0	0	0	0	0	0	0	0	0	0	0	0	0	0	0	0	0
UAG2EMA1	0	0	0	0	0	0	0	0	0	0	0	0	0	0	0	0	0	0	0	0	0	0	0	0
UAGCVT	0.0345519	0.053624	0.0235908	0.0245736	0.00827632	0.00892691	0.00382326	0.00253223	0.00170316	0	0.000665983	0	2.84637e-16	7.28948e-16	3.01993e-16	2.32569e-16	8.15728e-17	1.04135e-17	6.85559e-17	5.46711e-17	2.32135e-17	0	7.70169e-18	0
UAGDP	0.0725318	0.112568	0.0495222	0.0515853	0.0173738	0.0187395	0.00802584	0.00531568	0.0035753	0	0.00139804	0	1.09689e-15	1.44401e-15	1.19409e-15	2.84637e-16	1.31905e-16	6.24813e-17	1.54468e-16	6.76881e-17	7.24609e-17	0	1.01966e-17	0
UAGPT3	0.0345519	0.053624	0.0235908	0.0245736	0.00827632	0.00892691	0.00382326	0.00253223	0.00170316	0	0.000665983	0	2.84637e-16	7.28948e-16	3.01993e-16	2.32569e-16	8.15728e-17	8.67796e-18	6.8122e-17	5.46711e-17	2.32135e-17	0	7.81016e-18	0
UAH	0.0388604	0.10958	0.00998251	0.0380895	0.0157134	0.031102	0.0172586	0.017253	0.0120001	0.00311765	0.0141767	0.00121727	0.0349249	0.0973382	0.00828429	0.0374938	0.0184567	0.031097	0.0160346	0.0193457	0.0117414	0.00260116	0.0146939	0.00104395
UAMAGLL2	0	0	0	0	0	0	0	0	0	0	0	0	0	0	0	0	0	0	0	0	0	0	0	0
UAMAGS	0.0345519	0.053624	0.0235908	0.0245736	0.00827632	0.00892691	0.00382326	0.00253223	0.00170316	0	0.000665983	0	2.84637e-16	7.28948e-16	3.01993e-16	2.32569e-16	8.15728e-17	8.67796e-18	6.8122e-17	5.46711e-17	2.32135e-17	0	7.81016e-18	0
UAMAS	0.0345519	0.053624	0.0235908	0.0245736	0.00827632	0.00892691	0.00382326	0.00253223	0.00170316	0	0.000665983	0	2.84637e-16	7.28948e-16	3.01993e-16	2.32569e-16	8.15728e-17	8.67796e-18	6.8122e-17	5.46711e-17	2.32135e-17	0	7.81016e-18	0
UAPGR	0.0194757	0.02962	0.0138343	0.0111268	0.00339572	0.00500997	0.00172791	0.00137852	0.000840184	0	0.000321798	0	0.00907505	0.0170075	0.00626833	0.007041	0.0023676	0.00247748	0.000955813	0.000670519	0.000464903	0	0.000188476	0
UAPGRx	0.0150762	0.0240041	0.00975654	0.0134468	0.0048806	0.00391694	0.00209535	0.0011537	0.000862976	0	0.000344185	0	0.00907505	0.0170075	0.00626833	0.007041	0.0023676	0.00247748	0.000955813	0.000670519	0.000464903	0	0.000188476	0
UDCPDP	0.0345519	0.053624	0.0235908	0.0245736	0.00827632	0.00892691	0.00382326	0.00253223	0.00170316	0	0.000665983	0	2.84637e-16	7.28948e-16	3.01993e-16	2.32569e-16	8.15728e-17	8.67796e-18	6.8122e-17	5.46711e-17	2.32135e-17	0	7.81016e-18	0
UDPG3g12dgrGT_CA	0	0	0	0	0	0	0	0	0	0	0	0	0	0	0	0	0	0	0	0	0	0	0	0
UDPG4E	0.0601964	0.0934241	0.0411001	0.0428123	0.0144191	0.0155525	0.0066609	0.00441166	0.00296725	0	0.00116028	0	7.98372e-16	1.22186e-15	2.15213e-16	1.80502e-16	3.24556e-16	1.1802e-16	8.67796e-17	9.28541e-17	1.73559e-18	0	1.23661e-17	0
UGLT	-0.047957	-0.0575951	-0.0319721	-0.0353093	-0.0132601	-0.009092	-0.00531474	-0.00246482	-0.00197543	0	-0.00111541	0	0.0249991	0.0418565	0.0184856	0.0169823	0.00589823	0.00683392	0.00263275	0.00176459	0.00132793	0	0.00045421	0
UGMDDS	0.0345519	0.053624	0.0235908	0.0245736	0.00827632	0.00892691	0.00382326	0.00253223	0.00170316	0	0.000665983	0	2.84637e-16	7.28948e-16	3.01993e-16	2.32569e-16	8.15728e-17	8.67796e-18	6.8122e-17	5.46711e-17	2.32135e-17	0	7.81016e-18	0
UMPK	-1.05912	-2.32751	-0.55763	-0.904056	-0.374273	-0.734926	-0.394702	-0.382531	-0.349166	-0.0963789	-0.287948	-0.0276953	0.98408	2.10506	0.517852	0.888537	0.354938	0.655336	0.346106	0.347699	0.312581	0.0847029	0.235138	0.0253483
UPP3MT1	0	0	0	0	0	0	0	0	0	0	0	0	0	0	0	0	0	0	0	0	0	0	0	0
UPP3MT2	0	0	0	0	0	0	0	0	0	0	0	0	0	0	0	0	0	0	0	0	0	0	0	0
UPP3S	0	0	0	0	0	0	0	0	0	0	0	0	0	0	0	0	0	0	0	0	0	0	0	0
UPPRT	3.77845	7.99024	1.97345	3.26335	1.30921	2.42097	1.27563	1.33467	1.18155	0.327942	0.900946	0.0979691	1.20358	2.62396	0.659632	1.08537	0.460421	0.818617	0.437744	0.427218	0.382021	0.102925	0.289049	0.0310352
URAex	0	0	0	0	0	0	0	0	0	0	0	0	0	0	0	0	0	0	0	0	0	0	0	0
UREAex	0.0639668	0.138611	0.0105359	0.0683769	0.0185328	0.0376242	0.0192811	0.0271609	0.0217513	0.00546708	0.0157305	0.00175229	0.0637599	0.160642	0.0101095	0.068231	0.0160159	0.0331738	0.0160936	0.0265501	0.0199651	0.00455301	0.014083	0.00180847
URIK1	0.277325	0.62401	0.163417	0.237739	0.110318	0.196249	0.0941345	0.10848	0.0907457	0.0270106	0.0639766	0.00789581	0.258539	0.623537	0.172066	0.220058	0.145762	0.191028	0.087233	0.110692	0.087298	0.0297338	0.0592238	0.00761729
URIK2	0.293357	0.619856	0.144334	0.250622	0.103785	0.181131	0.103112	0.106206	0.0926415	0.0258329	0.0698951	0.00803242	0.289229	0.599674	0.141794	0.248828	0.108401	0.178139	0.0984817	0.108006	0.087186	0.0256713	0.0689321	0.00804592
URIK3	0.304009	0.591003	0.140096	0.26316	0.0972411	0.199274	0.0966032	0.106051	0.0890288	0.0254074	0.0647317	0.00779257	0.302928	0.611524	0.14116	0.268226	0.0930269	0.202537	0.0882719	0.104654	0.0925758	0.024122	0.0622061	0.00723902
URIK4	0.308861	0.598022	0.138102	0.263346	0.101228	0.183982	0.0896638	0.104534	0.0907609	0.025502	0.0712684	0.00789401	0.296673	0.616939	0.128854	0.264552	0.102819	0.173508	0.0881045	0.101012	0.0869533	0.0255499	0.0706055	0.00763412
URIK5	0.284972	0.628813	0.15018	0.260002	0.10501	0.186553	0.0991368	0.105071	0.0938392	0.0238273	0.0666468	0.00845886	0.282354	0.608949	0.144546	0.248032	0.116581	0.193269	0.103008	0.0988059	0.0928746	0.023942	0.063762	0.00807609
URIK6	0.286394	0.640897	0.164875	0.260055	0.106429	0.178047	0.098534	0.107171	0.0922588	0.0252876	0.0681746	0.00753387	0.272638	0.63628	0.162729	0.259745	0.104762	0.167894	0.0922096	0.104477	0.0886899	0.0249459	0.0665444	0.00716758
URIK7	0.304258	0.597876	0.153418	0.255247	0.0993594	0.17715	0.0982899	0.105836	0.0969444	0.0256626	0.0678366	0.00776671	0.318235	0.561549	0.151605	0.252815	0.0950084	0.172721	0.094045	0.112035	0.0930613	0.025782	0.0682395	0.0073733
URIK8	0.28565	0.574406	0.147757	0.26247	0.0968124	0.186228	0.0992955	0.105641	0.0882042	0.0260783	0.0704469	0.00722084	0.26178	0.53404	0.13583	0.240037	0.0909667	0.186909	0.0970185	0.099398	0.0939533	0.0239482	0.0714863	0.00671984
URIK9	0.294666	0.663944	0.159137	0.249875	0.0956306	0.176807	0.0933287	0.0972959	0.0940234	0.026955	0.0684823	0.00767881	0.296734	0.641111	0.14681	0.232447	0.0908003	0.164426	0.0858764	0.0973656	0.0877254	0.025776	0.067508	0.00752719
VALabc	0	0	0	0	0	0	0	0	0	0	0	0	0	0	0	0	0	0	0	0	0	0	0	0
VALTA	-0.192012	-0.298	-0.131099	-0.136561	-0.0459933	-0.0496087	-0.0212467	-0.0140721	-0.00946482	0	-0.00370101	0	6.94237e-16	1.33293e-15	2.88802e-15	2.80472e-15	5.69274e-16	6.73409e-16	1.97857e-16	2.03064e-16	5.90101e-17	0	2.25627e-17	0
XAN1ex	0	0	0	0	0	0	0	0	0	0	0	0	0	0	0	0	0	0	0	0	0	0	0	0
XAN2ex	0	0	0	0	0	0	0	0	0	0	0	0	0	0	0	0	0	0	0	0	0	0	0	0
XPPT	2.73621	6.10636	1.73473	2.45811	1.05704	1.9031	0.935807	1.0103	0.943127	0.226621	0.71977	0.0598603	1.27954	2.77773	0.678122	1.13089	0.480018	0.851534	0.4623	0.440405	0.407873	0.10864	0.305536	0.0324402
XYLabc	0	0	0	0	0	0	0	0	0	0	0	0	0	0	0	0	0	0	0	0	0	0	0	0
XYLI1	0	0	0	0	0	0	0	0	0	0	0	0	0	0	0	0	0	0	0	0	0	0	0	0
XYLK	0	0	0	0	0	0	0	0	0	0	0	0	0	0	0	0	0	0	0	0	0	0	0	0
XYLL	0	0	0	0	0	0	0	0	0	0	0	0	0	0	0	0	0	0	0	0	0	0	0	0
ZN2ex	0	0	0	0	0	0	0	0	0	0	0	0	0	0	0	0	0	0	0	0	0	0	0	0
FATCOM	0	0	0	0	0	0	0	0	0	0	0	0	0	0	0	0	0	0	0	0	0	0	0	0

## Sheet: NADH turnover rate
Table S5. Mean and SD values of the computed NADH turnover rates for 1731(pIMP1) and 1731(pITF1) at 0, 6, 12, 18, 24 and 30 h.
	Mean		SD
Time (h)	1731(pIMP1) (mmol/gDW/h)	1731(pITF1) (mmol/gDW/h)	1731(pIMP1) (mmol/gDW/h)	1731(pITF1) (mmol/gDW/h)
0	62.4614	121.269	1.95496	3.97981
6	27.5073	49.4225	1.53371	1.55757
12	19.1778	43.7994	0.765043	2.59575
18	22.0073	28.8313	1.43892	2.07887
24	21.6888	7.11023	1.46063	0.42114
30	16.2129	3.07097	0.878992	0.0531189
